# Supplementary material for: Bipolar filaments of human nonmuscle myosin 2-A and 2-B have distinct motile and mechanical properties
Source: eLife. 2018 Feb 8;7:e32871. doi: 10.7554/eLife.32871 (PMC5829915; doi:10.7554/eLife.32871)
Supplement: Figure 1—source data 1. [file elife-32871-fig1-data1.xlsx]

## Sheet: Speed
TRACK_MEAN_SPEED
37.3393
43.7934
59.2212
148.735
46.4319
77.4313
54.2693
24.9908
20.4777
64.3469
45.7566
25.3626
21.9269
77.1832
46.5689
54.8173
63.3396
66.2703
26.3704
33.8644
21.6657
29.2867
12.7176
6.88182
39.2882
37.6228
10.3626
11.1946
24.6349
56.5357
39.2442
44.2082
39.1255
83.6102
62.6896
50.3261
37.182
43.8762
44.5862
46.1794
50.5537
55.0728
41.9921
57.2299
68.0069
24.6365
58.5171
45.0531
54.9029
70.3212
48.5524
61.4618
44.2116
46.922
56.0631
40.846
16.713
33.778
55.161
45.6373
54.0622
56.3347
60.949
38.5769
38.0494
50.9172
23.0928
30.7381
79.4322
19.494
36.3478
52.6203
77.055
61.7269
59.4739
28.9427
27.0407
65.227
36.1964
15.8891
50.9413
41.7062
66.7975
15.6911
54.3126
56.6294
48.4723
7.45998
41.7952
41.5876
18.1678
101.952
35.8156
49.5491
60.3415
52.5392
63.206
45.0015
53.2669
68.9369
23.4084
46.9345
42.6867
29.9605
82.5454
71.6034
51.6427
56.3695
45.0317
80.0362
51.3912
34.3854
57.7963
28.4743
54.1251
31.6467
52.753
41.2413
40.3747
50.1415
47.614
42.2031
58.7358
48.7438
55.6478
48.5977
76.1005
28.6108
58.7625
43.8899
22.2384
6.92726
55.7234
71.4286
35.3209
41.7713
54.6728
94.398
14.6454
32.8836
37.4331
60.2479
57.1244
55.2326
71.7946
6.1209
56.1462
51.2874
40.8638
8.34616
29.8427
76.2425
56.6267
18.4148
82.4176
39.7916
39.8056
41.4936
46.9752
14.1595
11.6511
48.1728
45.6395
56.7636
62.0658
24.4697
36.6279
93.3347
36.0181
37.8322
56.9109
84.4869
63.3624
10.8019
38.2867
50.7567
20.3279
42.8704
54.9952
15.1957
16.9133
25.323
7.35865
15.375
40.7616
53.0138
45.5968
72.6887
59.7216
60.4195
48.7637
59.2027
47.035
0.39375
46.3271
21.0234
65.2847
58.1687
17.3296
17.3331
19.4805
20.2996
31.5363
54.5352
81.1796
38.0633
62.9044
35.2898
52.8928
74.1279
13.86
85.3821
26.6704
67.6349
97.5466
47.4932
61.4618
45.9076
33.4995
47.3011
27.1318
59.2074
77.5985
59.3344
67.608
26.5781
72.093
49.4878
39.3849
42.6131
66.8503
38.8411
110.584
52.809
56.5988
36.1988
26.067
91.8732
42.2466
37.0986
50.9413
48.0217
42.5774
47.7197
68.1582
37.5076
48.1199
74.9723
38.2653
84.1313
65.9895
67.5526
43.1602
66.8386
60.2081
49.0191
31.2144
40.1535
179.07
25.0777
40.0801
24.32
52.1831
40.1294
33.8644
68.7292
42.8622
43.6877
64.3054
76.2974
58.9701
5.24227
47.1761
37.0986
65.8411
57.1933
56.4784
43.5849
39.6717
12.3019
83.9359
29.2896
15.9874
30.0332
71.5743
68.5764
48.152
55.3512
35.3327
24.1369
32.1152
35.7143
46.8808
63.4884
63.1229
60.9872
53.6752
64.596
70.4596
44.0772
43.7431
36.7634
65.407
50.9916
52.8311
51.2807
56.5761
25.0315
21.2228
34.0043
78.4053
54.7557
38.8162
33.4143
43.4185
127.907
45.9076
35.27
33.2226
14.152
131.456
42.4343
54.049
40.3078
33.7763
33.4599
62.0368
46.7705
34.0532
76.7196
56.4784
59.5298
23.9479
64.1498
70.0306
55.0546
84.0532
47.9292
58.5146
11.9321
36.2769
89.852
6.91644
36.1951
11.5172
34.4091
49.7267
41.9643
78.3104
5.40053
43.074
11.1402
53.7494
16.7279
39.8671
81.9491
84.9549
59.5521
15.8296
37.9963
72.7064
37.3115
42.3588
61.6516
34.3519
89.9779
78.5816
74.1468
63.9535
63.2103
46.5838
39.7694
45.5996
60.6801
57.9319
30.3987
44.957
24.3632
66.2703
47.271
32.4504
58.2649
40.8782
46.0005
48.4364
37.429
50.3704
39.3688
58.601
31.0078
35.2746
139.082
43.6779
60.2193
21.3144
41.6903
76.8734
113.304
40.5479
42.0168
29.5543
15.4398
50.5204
45.8122
22.9556
66.3068
37.9249
27.1373
44.5008
57.9319
48.062
16.4181
108.306
21.378
17.2342
44.3807
46.4952
29.3007
53.3458
49.1499
27.4086
31.5884
42.873
32.3261
99.3355
22.7447
50.8306
17.6224
61.33
58.7576
53.1087
46.0074
37.6
28.3099
101.408
53.0575
47.1345
4.28266
54.6393
49.2024
27.0972
52.2948
23.6192
85.4993
47.6419
15.1472
39.4422
18.8739
44.1829
18.1635
33.4132
136.085
62.4506
12.1413
47.3292
62.6161
69.7674
74.9463
48.3632
11.3678
54.8964
74.1971
74.8837
75.5377
26.2156
51.495
24.2669
41.2514
52.8793
51.495
31.3954
58.0859
78.2807
26.0022
28.231
36.0563
47.9969
5.1398
43.041
66.2276
77.3612
80.2357
59.8007
51.6517
18.9113
65.1035
31.3994
15.0465
29.5194
59.5634
97.799
22.5718
54.2053
34.4165
24.1301
27.1744
71.1265
37.0195
3.87597
35.2529
56.953
57.0321
37.5415
59.4684
28.7138
8.18195
64.9118
23.2083
81.1493
58.9978
86.6556
34.1637
33.5316
51.5419
146.535
19.2933
44.9301
33.6597
65.0545
36.1486
56.7157
38.4275
29.8144
47.3422
71.567
50.6091
31.1557
46.3229
28.7448
17.4477
38.8308
29.8231
23.5937
44.1861
43.6153
75.5814
61.0465
96.4493
56.7804
47.6369
27.8701
77.6578
41.3957
66.8063
38.912
34.4494
104.07
16.862
23.2163
134.631
51.127
70.5648
53.0702
20.4856
91.2747
97.576
4.10026
39.356
65.4341
26.1628
15.7885
67.0346
26.0244
51.1446
26.0244
49.6345
28.7963
18.58
51.2874
65.3735
23.1909
86.281
54.9834
81.3953
42.9251
114.461
5.26093
64.154
33.6756
27.4086
35.5956
45.319
42.6927
35.4196
55.1104
45.4617
36.9782
54.8766
38.0757
47.4446
13.973
58.0604
25.3156
141.75
38.0782
39.1346
52.3256
25.5965
21.5947
94.2691
55.3018
9.44075
80.0362
84.3485
31.2846
41.2771
48.8448
42.7222
31.2683
37.0307
18.3416
17.9057
18.1664
78.7571
47.015
66.1729
48.6636
54.7795
15.0917
70.7934
51.2912
37.2443
52.0061
54.359
5.54705
112.625
61.5697
56.4323
66.4452
60.3544
43.6366
51.8591
31.5615
19.4929
60.5467
14.7706
27.8559
39.8856
90.5954
55.1649
54.054
100.332
73.4012
20.4873
24.2669
33.3985
51.6248
58.9108
47.4177
27.9724
12.6285
15.0479
47.3422
55.1806
79.0698
39.8256
72.536
58.2434
95.6072
44.1386
63.2152
27.0892
51.3105
18.804
54.8559
29.1884
9.52111
47.1912
68.8182
52.6246
53.1561
55.8921
64.3258
25.1586
70.5057
42.7464
35.6574
59.5384
10.09
61.4618
54.9467
42.2046
46.3327
70.2205
82.1073
42.7299
42.5249
40.4208
43.8538
4.16977
36.8563
16.6432
47.1576
104.236
63.7458
46.0205
40.4208
54.1528
68.0544
34.7057
12.8068
0.51476
24.8524
82.1771
26.3884
52.8447
53.756
48.7861
30.7384
47.9734
44.4945
53.5312
48.6965
80.0803
57.3485
20.6741
47.5052
51.4165
40.5755
73.4219
47.6718
31.4449
74.3897
58.8317
20.1489
70.7446
46.1714
77.6956
54.2132
81.9994
90.9753
56.1687
31.1588
55.0448
59.8007
54.58
45.0878
38.3215
32.2931
12.3339
27.7691
57.1135
21.0305
24.0774
56.6212
52.8995
24.9814
50.849
48.017
68.8614
1.38088
40.4712
25.1015
34.4606
27.907
64.784
42.8618
38.5751
41.7128
68.3742
54.2636
39.4288
21.6009
21.105
49.8725
36.7647
61.0608
108.527
35.4274
35.8989
44.0595
68.4227
25.5282
48.7556
63.4363
53.6307
54.7534
5.51354
60.0775
32.926
60.6075
56.7157
14.701
41.0468
55.7756
51.193
47.6191
88.8309
20.1228
76.8866
12.4983
56.9975
29.5526
56.8475
63.5155
23.9773
8.43913
48.4101
4.0078
65.1364
31.2751
73.4061
44.2366
33.7763
70.7849
39.1643
4.19204
27.0636
80.0665
44.8505
55.3512
70.7641
51.2534
61.6694
48.1728
52.7031
55.1287
75.878
12.1667
77.4086
27.6352
38.6611
33.05
59.9786
34.1145
61.0331
49.0285
62.4389
36.062
56.2569
18.3694
39.6249
49.1418
44.8208
55.1495
89.3688
54.0622
81.6576
23.4512
24.6867
30.6202
35.5297
48.3348
44.775
64.8715
10.2643
54.4894
45.2492
29.1251
44.9735
51.797
38.6711
27.4155
76.412
65.6608
35.9671
11.519
28.9659
25.2136
40.0564
89.8671
78.4564
28.2903
47.6744
56.6738
64.6273
64.784
29.9419
11.8632
20.9619
18.9671
65.7333
23.9546
114.102
11.8715
22.8775
43.0509
52.7409
44.3607
2.7376
41.4644
35.0556
31.1355
46.8192
43.0048
40.5869
26.4271
36.0684
40.7791
62.1737
42.6357
6.6725
56.4784
69.3719
88.4929
34.33
40.057
4.04072
10.3279
8.89891
22.1879
40.3043
22.1706
83.3887
51.495
13.9961
22.8239
24.7093
54.1494
1.92382
30.7685
31.0868
18.8509
33.542
38.9506
77.6934
42.9414
12.3216
2.69981
28.8433
50.0293
35.6997
64.4611
44.912
6.15257
23.7304
38.124
23.1786
25.3278
47.309
40.3417
59.0784
9.8904
55.8139
30.7499
71.2209
17.4249
74.5432
36.5448
47.0902
52.5843
54.2053
60.5662
66.5638
40.9488
20.6664
38.7838
53.2226
14.5653
49.7746
63.9918
69.5554
55.0852
41.113
54.1054
71.1517
25.0208
48.319
44.8505
42.837
41.0956
69.8746
16.532
17.3067
71.5209
93.9461
10.4669
18.6877
14.4981
47.4854
65.7992
50.3261
16.2422
52.3849
52.3671
40.942
46.7071
26.1808
29.3751
45.0545
12.8062
50.1596
23.7867
73.8053
112.542
40.9454
32.7736
73.0897
37.6523
41.0631
37.2831
40.2067
21.6424
142.145
48.3112
27.0764
11.5719
6.82057
55.8642
30.4445
54.2445
45.0997
51.4447
57.615
81.5799
47.0307
24.1325
78.696
56.8106
33.2677
32.9975
37.9559
32.4474
64.1196
54.5212
45.1273
56.2678
3.92921
59.9335
49.7465
42.7279
57.8253
32.4585
37.1414
16.9371
26.1547
51.7587
30.8762
30.4731
41.417
59.3355
41.2708
41.046
31.4905
36.1296
55.3058
33.6277
46.0627
28.527
17.7852
20.5687
39.624
50.1257
34.6141
21.5325
50.2869
29.2976
57.0717
42.0884
21.3439
59.4131
38.2291
12.0751
10.6899
156.811
7.94112
12.3938
58.9062
48.3721
46.9488
4.80488
9.31771
38.9692
83.2463
52.3316
42.9182
31.066
60.6801
28.8038
50.985
26.4223
7.42248
7.80199
54.2438
29.5472
40.2362
62.9691
27.1168
46.2996
31.1854
61.7515
1.17691
18.5613
21.7793
59.7268
33.4491
21.8283
50.9255
26.7996
42.3034
58.1123
30.7231
6.17272
98.0066
48.855
37.5311
41.3206
7.22475
55.1495
34.1509
54.202
40.6866
78.8304
21.9413
41.2182
44.4033
15.3497
72.1207
86.4542
22.5618
57.309
7.9536
46.582
36.4426
47.5671
43.2759
54.8503
41.9375
49.1133
44.1176
39.8671
50.0415
55.9546
7.64819
42.1445
38.521
40.4845
53.8483
66.3368
13.102
106.372
5.58225
36.7341
39.5097
34.4015
53.0789
40.7338
28.5015
33.0477
76.0797
46.1341
26.5951
55.4036
63.6766
30.6587
36.5448
63.6436
38.8855
25.4589
19.2947
27.5943
29.2159
23.8162
8.79183
61.6694
49.1722
35.299
56.4784
34.1111
39.3465
49.2324
40.4021
30.2094
49.8893
19.7169
62.0946
47.2814
18.0952
52.6739
61.4261
16.5728
54.281
43.664
0.19887
27.4354
93.7985
55.2123
59.8893
56.9806
23.1644
13.8997
53.2568
85.3405
45.1581
41.6508
55.3228
54.8173
41.6706
53.7339
46.3381
42.5526
20.8177
24.3811
36.2167
53.1561
39.0803
36.4262
69.3522
23.458
15.5172
4.21671
50.0917
49.6124
48.3389
28.6237
34.8518
38.6868
2.50428
12.9863
52.4493
4.63014
27.7871
18.2382
50.5537
28.0622
24.6453
11.0373
53.6376
96.3094
64.4726
31.8356
26.9654
34.7041
23.0126
72.7575
15.9215
41.0611
56.017
58.4164
21.8967
18.7229
43.5548
8.04299
36.5448
6.52587
57.971
25.0172
33.4289
55.4817
97.0696
28.343
68.4385
48.3172
27.78
64.1381
31.1497
31.1462
26.6696
39.7861
38.3621
38.7597
46.6777
48.9174
32.6959
38.3198
6.72002
16.9979
54.6393
31.0256
45.5331
45.7073
88.8704
50.845
54.8173
36.4171
24.1469
53.3143
4.94888
48.0897
48.0309
24.2655
31.8503
107.143
22.0376
51.8131
0.29497
56.3506
48.3942
24.6925
54.6854
56.7049
62.7732
32.4731
5.66918
46.082
67.9734
31.5096
46.7906
55.4213
13.4121
81.9994
11.7789
20.1193
51.938
41.0344
42.2819
43.5417
41.4644
51.5824
80.6403
7.59295
44.0753
18.2111
5.40035
71.5209
45.4612
21.1647
48.3762
5.6376
38.5238
49.8339
3.11462
48.2569
41.0324
16.2179
31.2905
66.076
18.5132
29.5506
36.7679
69.3878
54.9746
37.9196
82.5374
47.8036
64.4518
13.6582
47.4086
82.5951
56.8961
38.332
15.4162
49.211
19.7605
13.899
52.8381
50.5889
30.1935
33.5246
78.4422
55.344
57.884
34.1589
34.0611
84.8284
46.6626
63.0122
12.3137
23.7497
43.8212
72.8128
0.67137
39.5251
58.3969
8.10856
102.537
31.4692
58.6451
61.1157
6.68024
0.60773
6.43071
22.1212
17.6792
50.6772
19.2362
78.2807
36.7525
53.3119
39.2389
66.7447
27.6807
59.7602
44.5183
9.78656
20.5004
61.6611
11.6482
46.2002
41.2168
71.2054
61.0465
36.1296
51.8468
53.0303
21.8548
16.3609
43.3451
7.08077
20.1031
14.6252
11.2148
43.5921
71.0726
39.7564
47.3568
15.6924
76.4742
47.6388
19.5942
30.3969
39.1288
11.9649
46.6
42.4419
67.7741
74.1468
40.2404
57.8375
6.11374
8.20677
20.1115
12.443
38.3808
40.9468
39.8361
60.8724
40.0665
41.4714
16.4364
68.1063
37.8845
77.554
35.3583
57.2782
42.3474
59.2632
36.1951
31.3769
23.9901
33.4899
7.65618
46.3606
59.2851
27.9372
64.7118
10.3461
37.204
46.0074
76.6777
52.9418
42.2229
62.7907
43.5058
28.1254
52.8311
47.883
76.056
28.1367
38.7672
15.6342
44.0571
52.9226
50.7423
42.8631
38.4053
84.5946
51.7839
38.7501
79.2945
39.9049
40.9201
121.078

## Sheet: Runlength
TRACK_DISPLACEMENT
3.77
1.533
1.164
3.494
2.051
3.169
0.677
0.715
0.736
0.909
2.376
1.301
0.813
0.462
0.877
0.758
0.889
1.526
2.768
0.957
0.116
6.244
2.129
1.597
0.155
0.786
0.987
0.567
1.996
1.319
0.868
0.818
4.902
2.747
2.362
0.695
0.913
0.862
3.893
1.447
4.79
1.142
2.325
2.224
3.206
2.794
1.023
0.37
2.076
2.401
1.377
0.493
6.507
0.963
1.044
0.716
3.527
5.467
2.392
4.375
0.705
2.266
2.128
0.526
3.415
2.582
2.946
3.493
2.184
1.481
1.286
0.589
3.116
0.22
1.104
0.703
1.327
1.313
2.583
1.125
1.78
0.494
1.409
0.701
1.389
0.491
2.652
1.044
1.562
2.214
4.566
0.298
0.481
3.354
0.664
1.381
1.554
1.953
2.489
0.646
0.819
1.399
2.07
1.491
1.06
1.909
2.97
0.621
4.21
1.817
0.743
3.271
2.731
0.875
2.445
3.153
2.439
4.137
0.939
1.742
1.258
0.733
1.309
1.698
2.193
1.071
0.784
0.369
2.451
0.404
2.062
0.757
1.648
5.863
0.97
3.245
0.943
1.238
0.532
2.55
0.339
0.338
1.729
2.829
0.412
6.216
2.249
1.909
2.716
1.935
1.581
3.882
1.199
4.864
1.773
1.508
2.146
2.198
3.383
0.822
3.447
5.292
0.899
0.889
2.733
5.79
1.831
4.234
1.19
5.693
1.1
4.846
3.226
0.927
1.052
0.784
2.058
0.948
4.415
0.957
1.117
1.894
1.269
0.755
3.71
3.053
0.891
4.134
0.224
0.502
5.594
2.869
5.988
1.158
1.993
1.161
1.442
2.506
3.48
3.763
6.668
4.317
2.868
2.611
1.428
1.068
0.514
0.578
3.013
3.817
0.629
0.296
0.304
0.242
2.876
1.127
0.998
0.327
2.036
1.776
0.651
0.715
2.147
0.735
1.541
1.257
1.65
0.795
0.932
2.13
2.351
0.612
0.719
0.941
0.469
0.828
0.954
0.316
1.313
1.987
4.548
0.677
2.58
0.861
4.489
0.366
1.481
1.529
3.842
6.197
1.259
0.701
0.539
0.468
1.882
0.937
5.309
2.754
2.691
0.662
3.406
1.578
2.284
1.332
0.426
2.916
0.71
0.268
0.436
2.72
0.476
2.204
0.406
1.807
0.859
1.199
1.973
0.904
2.456
2.188
4.638
0.933
0.787
2.63
0.232
0.344
0.254
7.644
0.228
0.645
0.517
2.061
0.509
1.539
0.237
0.841
0.315
1.013
1.463
0.957
0.579
0.437
1.712
0.696
0.944
0.89
2.29
2.615
0.758
0.539
0.304
0.913
2.181
1.741
0.562
5.206
0.549
0.564
0.971
2.168
0.328
1.247
1.02
3.297
0.519
2.124
4.258
1.16
0.506
5.511
2.184
4.59
2.708
0.595
3.739
2.07
0.725
2.784
2.021
0.33
2.913
3.734
1.462
1.359
0.574
0.36
0.592
4.553
0.162
2.356
0.876
0.561
1.299
5.749
2.318
0.491
1.155
0.645
0.407
1.4
0.621
0.279
0.915
2.111
0.758
0.996
5.841
1.859
0.566
5.04
1.837
1.397
4.882
1.422
0.635
0.921
0.447
9.063
3.118
2.058
0.833
2.933
1.489
0.86
0.854
2.491
9.641
1.572
4.588
0.958
1.484
8.25
0.509
0.558
0.418
0.434
0.85
1.489
0.296
0.249
2.645
2.827
6.597
10.405
1.509
0.528
3.518
1.626
1.226
0.299
0.356
0.153
1.22
2.326
1.119
1.551
3.599
0.801
1.282
3.226
2.243
0.921
3.584
0.261
0.85
0.455
0.875
2.782
1.021
0.659
2.846
0.667
1.227
1.065
1.579
0.402
7.294
2.224
0.714
0.767
4.571
1.355
2.082
4.556
1.127
0.864
1.736
0.527
0.672
2.086
0.191
2.697
0.567
1.084
0.377
2.348
3.433
2.456
2.902
3.349
2.786
0.652
2.56
1.188
1.648
0.592
2.038
1.55
0.625
4.727
0.471
0.462
0.62
3.315
2.76
1.276
0.471
0.312
0.105
0.573
1.2
0.824
0.339
0.358
0.242
1.389
0.508
0.489
1.319
4.262
0.626
5.409
1.736
13.187
1.235
1.115
3.949
5.005
1.684
2.372
1.673
0.347
1.041
1.596
1.034
0.457
2.457
3.681
3.004
2.548
0.772
0.838
0.266
1.024
0.273
1.176
0.929
4.445
0.935
4.685
1.85
0.937
4.521
1.253
0.538
1.174
1.702
4.863
1.062
1.853
4.23
1.044
1.586
0.39
1.54
2.718
0.315
1.017
2.502
0.517
3.941
0.141
0.747
2.843
0.302
1.976
3.66
2.499
0.883
1.176
1.137
3.652
1.27
1.12
0.223
0.297
2.85
1.064
2.493
1.322
1.128
2.901
0.512
0.925
3.507
6.255
0.286
0.734
0.381
0.512
0.298
2.992
0.828
1.356
0.454
0.799
2.728
0.53
0.457
1.243
2.137
3.852
0.823
2.363
0.265
1.028
0.806
0.934
2.43
1.289
1.451
1.599
1.449
5.033
2.556
0.407
0.949
1.486
0.339
2.854
1.223
0.683
0.447
2.279
4.465
3.45
6.087
0.658
0.218
2.161
0.709
1.428
1.204
0.302
0.707
0.629
0.336
3.418
1.989
1.986
0.628
2.307
1.3
0.154
0.285
1.063
0.714
1.918
0.917
1.122
0.518
0.372
0.685
0.424
0.278
1.698
1.42
0.235
0.625
0.29
0.792
3.392
2.023
0.572
2.246
0.833
2.674
0.386
3.134
0.681
1.883
0.999
2.547
7.114
1.813
0.465
0.692
1.209
0.256
0.949
0.792
0.123
0.355
1.042
0.511
1.004
0.921
3.186
0.511
0.489
1.311
0.585
0.717
0.163
3.082
1.682
3.479
7.126
1.165
1.909
2.054
1.746
2.166
0.375
0.999
3.254
1.157
0.725
1.033
3.06
3.931
1.661
1.105
1.808
1.079
1.03
0.425
1.31
0.724
2.307
1.029
0.359
1.086
3.998
1.995
3.095
2.419
0.252
0.92
1.52
2.653
1.633
3.267
0.886
1.169
9.356
2.696
4.363
3.917
1.549
0.551
1.601
0.925
0.456
0.611
0.268
2.584
1.659
2.199
0.252
0.429
1.832
0.418
1.13
1.276
1.709
2.058
3.498
2.198
1.291
1.505
1.066
0.588
1.173
0.389
0.557
0.865
1.921
1.673
2.024
1.582
0.857
1.092
0.434
0.555
1.277
0.717
0.531
1.705
2.619
0.339
1.451
2.752
1.123
0.957
0.972
5.342
0.549
0.765
0.308
2.103
5.716
1.707
1.428
0.304
1.294
0.546
1.856
2.45
3.409
0.613
1.764
1.059
1.687
0.972
0.29
0.933
0.852
1.697
0.891
0.348
0.349
0.531
1.279
0.542
0.233
0.366
1.699
1.532
1.011
3.06
1.139
0.832
0.974
0.639
1.867
2.032
1.515
2.29
1.511
0.166
1.076
0.358
0.934
0.24
1.501
0.553
0.385
2.386
1.779
0.742
1.242
2.493
2.043
0.263
0.731
0.343
1.164
1.997
0.782
2.846
0.498
4.653
0.279
0.85
1.905
0.541
0.614
1.148
0.58
2.062
0.624
0.721
3.378
0.53
0.628
0.831
2.091
1.992
1.391
1.555
1.778
2.083
1.091
0.649
2.193
0.761
0.466
0.733
0.35
2.801
1.252
1.048
1.925
2.623
0.578
0.877
0.586
1.24
1.688
1.586
1.144
0.075
0.748
0.922
8.662
0.502
0.651
1.247
0.687
0.357
6.324
0.747
3.686
0.262
0.415
2.542
2.1
0.68
1.637
1.732
0.675
0.707
1.337
1.024
1.225
2.794
0.73
0.963
0.2
1.859
0.6
1.418
0.88
0.712
0.34
0.818
1.036
0.504
2.425
0.343
0.359
2.523
1.931
0.62
4.193
0.561
2.12
0.423
0.537
0.801
2.517
2.504
1.968
1.028
1.782
0.912
1.028
0.241
4.625
0.297
2.553
2.375
1.304
4.17
0.896
0.775
0.509
0.135
3.945
0.829
0.713
2.454
1.408
0.883
1.261
0.838
2.995
1.434
0.725
2.405
1.546
4.641
1.54
1.389
2.888
0.813
2.055
2.81
0.73
0.924
0.544
3.708
0.202
6.511
2.267
0.599
0.349
0.489
0.62
2.402
4.002
1.063
0.947
1.629
1.022
0.659
0.884
0.453
0.523
0.379
1.197
3.685
3.079
1.817
4.25
1.172
0.579
3.315
0.489
4.81
0.123
0.902
1.138
0.463
1.288
0.977
4.047
2.651
0.803
1.963
1.487
0.532
5.211
0.893
6.733
2.298
2.218
0.609
1.132
2.49
1.026
2.181
1.606
0.842
0.978
2.233
3.209
2.424
0.999
5.979
0.962
2.179
0.681
3.219
1.019
1.657
0.567
1.01
1.721
2.298
0.922
1.456
3.25
1.074
3.029
2.604
1.754
4.379
1.202
3.798
1.066
0.621
2.653
3.499
1.018
2.328
2.494
2.743
2.259
0.654
2.047
1.208
1.31
0.995
9.591
0.175
0.771
0.118
1.618
3.101
0.841
1.073
1.21
1.528
4.268
1.979
1.884
0.767
1.647
0.723
0.398
2.179
0.664
0.699
0.881
3.454
1.837
3.227
1.836
7.444
2.085
2.19
0.521
1.145
1.983
0.759
2.327
6.618
1.426
2.749
2.501
4.986
1.742
4.021
0.903
0.552
3.739
2.187
1.573
1.345
2.754
0.778
1.837
1.793
1.566
3.494
1.879
1.284
1.374
2.82
0.326
1.134
0.458
1.833
3.122
0.46
4.245
0.462
2.567
1.03
2.161
0.755
1.412
3.799
2.38
0.868
2.376
3.493
1.445
0.952
0.883
3.174
1.719
1.435
3.128
0.901
0.546
0.785
2.334
0.817
0.983
3.439
3.442
4.15
0.184
0.051
0.512
0.847
5.451
2.704
1.475
3.04
0.569
1.058
1.233
0.734
3.059
0.759
0.878
0.744
1.869
1.537
1.554
2.275
1.766
1.632
3.362
0.894
1.842
1.002
1.624
3.503
0.825
1.749
1.792
0.291
1.861
3.273
1.77
0.597
3.088
1.484
1.101
2.643
1.065
0.913
2.061
2.359
0.598
2.228
2.667
1.863
3.833
6.266
3.865
5.015
0.306
0.657
1.131
0.791
0.607
0.844
0.435
0.665
1.311
1.133
1.1
0.825
0.732
2.408
1.747
3.079
0.501
2.279
0.546
1.03
1.338
2.057
0.695
6.657
0.6
2.039
1.964
3.441
0.21
0.562
1.708
1.614
1.684
0.089
3.561
1.842
0.579
2.001
2.614
0.428
0.704
2.574
4.275
2.195
0.674
1.004
0.579
2.371
0.745
2.646
0.516
0.597
1.466
0.038
0.441
1.311
0.55
2.074
0.751
0.718
1.603
1.116
1.609
1.023
1.214
3.69
0.367
0.436
0.543
0.368
0.078
3.791
1.876
0.914
2.749
4.325
0.649
0.59
0.534
1.385
0.796
2.675
0.803
0.775
2.518
1.861
1.083
1.427
0.991
2.667
0.75
0.54
2.295
1.655
0.371
4.389
1.79
1.538
0.338
6.264
1.462
3.144
0.662
0.795
0.777
0.388
0.148
1.427
0.895
5.994
3.346
1.29
1.185
0.571
2.142
1.495
0.335
0.309
1.998
0.425
1.366
0.453
1.131
2.153
0.766
2.163
1.138
2.985
0.808
0.529
4.3
0.263
0.097
0.809
2.496
1.152
0.679
0.341
0.812
1.766
0.374
0.045
0.391
2.983
2.384
1.983
2.455
1.131
0.354
1.027
3.685
2.451
1.933
1.475
2.01
1.249
2.604
0.928
0.575
4.005
0.794
5.744
0.735
0.783
2.653
2.107
2.605
1.96
1.67
0.844
0.593
0.81
1.303
0.866
2.396
1.795
1.625
1.776
3.683
0.803
2.194
3.367
0.424
0.497
2.637
0.511
0.816
0.491
2.156
0.766
0.622
0.83
0.678
1.206
0.439
0.986
2.566
1.136
0.603
3.645
1.504
6.191
1.991
1.414
0.747
1.788
1.988
1.862
1.861
1.213
0.828
0.85
1.993
1.754
0.613
0.614
1.035
0.555
0.896
0.791
1.411
1.551
1.154
0.988
1.398
3.402
1.65
1.236
2.437
1.463
2.479
1.282
1.372
1.727
0.64
1.777
2.039
1.955
1.445
1.156
1.375
0.717
1.353
1.623
1.057
2.759
0.656
