# Supplementary material for: Bipolar filaments of human nonmuscle myosin 2-A and 2-B have distinct motile and mechanical properties
Source: eLife. 2018 Feb 8;7:e32871. doi: 10.7554/eLife.32871 (PMC5829915; doi:10.7554/eLife.32871)
Supplement: Figure 1—figure supplement 1—source data 1. [file elife-32871-fig1-figsupp1-data1.xlsx]

## Sheet: HaloTagNM2B
SPEED
69.6
50.4
69.6
75.6
73.2
57.6
48
74.4
88.8
68.4
81.6
70.8
79.2
68.4
97.2
64.8
124.8
78
58.8
51.6
76.8
70.8
72
67.2
49.2
85.2
76.8
58.8
78
85.2
69.6
69.6
88.8
61.2
40.8
75.6
84
66
55.2
76.8
74.4
66
81.6
51.6
74.4
85.2
76.8
69.6
69.6
69.6
91.2
61.2
81.6
61.2
88.8
74.4
61.2
99.6
69.6
78
93.6
57.6
38.4
72
74.4
70.8
54
63.6
57.6
55.2
79.2
38.4
56.4
55.2
51.6
79.2
34.8
80.4
86.4
49.2
49.2
92.4
87.6
46.8
39.6
81.6
57.6
64.8
104.4
60
106.8
55.2
110.4
48
80.4
67.2
87.6
72
46.8
63.6
78
60
70.8
69.6
48
78
80.4
42
99.6
48
70.8
46.8
67.2
32.4
88.8
75.6
39.6
73.2
66
74.4
98.4
93.6
94.8
82.8
73.2
57.6
58.8
49.2
79.2
69.6
74.4
66
78
76.8
75.6
46.8
96
102
64.8
79.2
72
49.2
64.8
74.4
42
70.8
67.2
55.2
63.6
74.4
99.6
76.8
85.2
69.6
80.4
62.4
57.6
97.2
85.2
68.4
68.4
87.6
97.2
85.2
91.2
69.6
87.6
62.4
68.4
73.2
75.6
64.8
69.6
81.6
99.6
72
75.6
73.2
82.8
86.4
87.6
63.6
75.6
72
82.8
67.2
67.2
84
93.6
74.4
109.2
94.8
96
81.6
66
85.2
72
103.2
82.8
76.8
63.6
99.6
97.2
79.2
80.4
79.2
66
93.6
64.8
91.2
57.6
88.8
90
69.6
86.4
64.8
66
79.2
72
57.6
61.2
50.4
42
74.4
81.6
58.8

## Sheet: GFPRLCNM2B
SPEED
74
112
89
82
71
90
74
80
68
89
96
87
80
85
99
84
90
91
70
81
66
53
78
90
85
66
82
77
93
122
83
110
81
87
72
105
88
92
88
79
85
85
78
74
112
89
82
71
90
74
80
68
89
96
87
80
85
99
84
90
91
70
81
66
53
78
90
85
66
82
77
93
122
83
110
81
87
72
105
88
92
88
79
85
85
78
107
81
89
86
96
94
86
95
94
83
92
100
98
112
101
70
85
82
91
96
73
79
91
95
80
108
62
86
63
79
84
95
99
89
88
79
97
90
90
100
112
79
74
80
63
75
102
97
102
95
81
101
78
78
98
78
70
101
85
91
76
99
79
80
85
71
78
73
74
81
78
80
74
79
63
89
103
74
70
89
92
80
87
64
106
98
84
88
97
87
79
105
85
84
116
87
108
85
86
76
98
70
116
88
76
66
60
66
78
94
78
92
69
63
81
75
97
65
61
115
90
88
91
92
69
79
103
51
56
66
75
71
71
76
65
65
68
58
65
81
67
48
70
80
67
64
64
93
83
80
79
50
54
89
77
94
83
88
82
97
81
68
85
82
72
69
87
66
72
71
87
84
98
77
87
77
80
55
88
76
79
79
77
83
89
69
82
81
92
92
105
111
71
69
74
75
74
75
104
96
74
77
61
80
67
102
79
73
83
92
83
73
90
79
96
89
74
54
89
84
78
84
69
77
69
87
86
73
81
75
76
62
96
77
76
71
83
80
91
86
77
78
67
89
75
107
85
98
83
87
96
87
77
82
93
76
85
98
53
73
101
89
66
89
93
88
92
94
69
89
86
92
95
79
59
65
96
59
72
64
74
75
84
67
69
87
64
75
66
47
73
69
71
63
66
62
63
67
66
61
62
80
64
77
76
81
64
71
61
76
57
77
102
85
85
88
70
87
69
83
76
82
79
94
84
80
98
71
85
63
69
75
64
68
50
72
83
70
91
77
85
74
67
87
62
68
80
82
96
79
84
74
88
73
54
87
60
55
53
89
57
67
62
73
56
72
99
78
76
72
70
80
81
93
65
85
60
94
69
54
85
73
68
93
68
55
66
75
79
62
65
54
62
83
68
66
62
70
70
79
58
71
62
82
78
60
90
96
49
76
83
76
62
81
67

## Sheet: HaloTagNM2A
SPEED
211.85
138.7
174.8
177.65
154.85
183.35
124.45
171.95
150.1
179.55
199.5
214.7
172.9
178.6
178.6
177.65
148.2
191.9
180.5
202.35
209.95
173.85
174.8
195.7
213.75
167.2
202.35
164.35
223.25
249.85
209.95
192.85
221.35
141.55
161.5
172.9
184.3
181.45
173.85
172.9
185.25
171
174.8
190.95
220.4
150.1
213.75
202.35
204.25
174.8
189.05
173.85
175.75
154.85
191.9
206.15
190
206.15
190
172.9
171
184.3
168.15
166.25
174.8
160.55
220.4
150.1
174.8
137.75
185.25
225.15
183.35
191.9
228
184.3
213.75
201.4
135.85
187.15
190.95
164.35
160.55
149.15
173.85
182.4
168.15
171.95
166.25
186.2
179.55
187.15
164.35
221.35
166.25
208.05
171
214.7
183.35
194.75
194.75
178.6
209.95
195.7
195.7
175.75
157.7
156.75
190.95
232.75
174.8
190.95
163.4
190
171
159.6
196.65
190.95
206.15
206.15
189.05
165.3
146.3
225.15
171.95
209
171.95
122.55
192.85
138.7
246.05
195.7
191.9
213.75
190.95
239.4
201.4
165.3
188.1
175.75
178.6
211.85
198.55
209.95
133.95
206.15
211.85
182.4
148.2
157.7
194.75
205.2
174.8
175.75
154.85
186.2
182.4
209
212.8
220.4
207.1
164.35
170.05
170.05
187.15
187.15
220.4
147.25
191.9
189.05
171
149.15
190.95
199.5
158.65
186.2
201.4
200.45
208.05
169.1
188.1
201.4
205.2
182.4
177.65
211.85
183.35
215.65
156.75
173.85
186.2
190.95
169.1
206.15
169.1
195.7
220.4
121.6
121.6
180.5
181.45
228
117.8
188.1
149.15
155.8
190
169.1
153.9
160.55
179.55
194.75
175.75
237.5
139.65
160.55
114.95
213.75
184.3
186.2
117.8
214.7
192.85
203.3
190
165.3
230.85
141.55
186.2
216.6
204.25
141.55
169.1
211.85
180.5
180.5
205.2
210.9
229.9
195.7
182.4
197.6
203.3
165.3
203.3
211.85
191.9
172.9
179.55
182.4
167.2
208.05
208.05
170.05
218.5
158.65
165.3
180.5
164.35
207.1
153.9
200.45
223.25
196.65
174.8
187.15
159.6
152.95
156.75
208.05
216.6
192.85
205.2
215.65
228.95
190
120.65
160.55
206.15
179.55
193.8
186.2
186.2
227.05
192.85
141.55
175.75
210.9
181.45
216.6
176.7
213.75
157.7
199.5
152
194.75
186.2
190
191.9
207.1
195.7
209.95
174.8
211.85
207.1
188.1
208.05
195.7
173.85
191.9
160.55
202.35
165.3
197.6
208.05
220.4
180.5
210.9
180.5
184.3
215.65
156.75
225.15
183.35
197.6
236.55
193.8
190.95
184.3
200.45
174.8
209.95
190.95
184.3
202.35
188.1
161.5
180.5
186.2
190.95
192.85
171
201.4
199.5
195.7
221.35
144.4
245.1
205.2
202.35
190
177.65
190
205.2
157.7
144.4
227.05
171.95
216.6
132.05
225.15
172.9
144.4
130.15
185.25
187.15
198.55
202.35
162.45
163.4
166.25
163.4
160.55
163.4
160.55
169.1
200.45
160.55
237.5
155.8
201.4
209
128.25
147.25
161.5
196.65
196.65
148.2
196.65
203.3
137.75
268.85
99.75
126.35
157.7
170.05
198.55
112.1
182.4
163.4
212.8
179.55
208.05
184.3
166.25
238.45
143.45
176.7
167.2
182.4
99.75
231.8
178.6
170.05
212.8
175.75
223.25
212.8
173.85
199.5
214.7
166.25
177.65
134.9
139.65
209.95
201.4
247.95
186.2
207.1
265.05
148.2
176.7
152
204.25
145.35
174.8
165.3
180.5
156.75
198.55
214.7
185.25
198.55
186.2
232.75
144.4
171.95
141.55
141.55
186.2
204.25
103.55
231.8
203.3
236.55
190
179.55
212.8
169.1
174.8
189.05
171
189.05
196.65
172.9
174.8
172.9
159.6
223.25
215.65
169.1
210.9
209
209.95
192.85
186.2
146.3
179.55
161.5
188.1
190
165.3
188.1
153.9
170.05
197.6
230.85
153.9
187.15
176.7
146.3
173.85
193.8
171.95
182.4
173.85
160.55
153.9
162.45
241.3
197.6
164.35
138.7
169.1
173.85
194.75
212.8
222.3
222.3
178.6
166.25
238.45
151.05
177.65
196.65
184.3
142.5
159.6
173.85
215.65
169.1
171.95
199.5
180.5
180.5
172.9
178.6
209
177.65
160.55
187.15
174.8
181.45
177.65
181.45
159.6
179.55
193.8
153.9
194.75
190
191.9
173.85
197.6
238.45
190.95
167.2
166.25
187.15
220.4
240.35
193.8
196.65
192.85
189.05
175.75
190
221.35
169.1
173.85
156.75
209.95
188.1
187.15
145.35
180.5
173.85
163.4
138.7
185.25
214.7
181.45
194.75

## Sheet: GFPRLCNM2A
SPEED
99.75
172.2
208.95
182.7
184.8
183.75
197.4
204.75
134.4
182.7
171.15
153.3
190.05
201.6
150.15
123.9
199.5
247.8
197.4
172.2
139.65
136.5
130.2
159.6
194.25
176.4
154.35
191.1
223.65
186.9
161.7
196.35
195.3
219.45
177.45
134.4
197.4
166.95
176.4
121.8
204.75
151.2
239.4
157.5
171.15
166.95
180.6
170.1
213.15
214.2
227.85
227.85
173.25
161.7
163.8
181.65
249.9
200.55
248.85
166.95
184.8
210
172.2
153.3
257.25
191.1
165.9
237.3
243.6
239.4
227.85
222.6
192.15
199.5
173.25
171.15
176.4
171.15
157.5
160.65
162.75
93.45
147
214.2
102.9
150.15
147
169.3
169.05
135.45
163.8
168
184.8
172.2
170.1
205.8
195.3
193.2
111.3
224.7
186.9
142.8
161.7
156.45
78.75
143.85
200.55
100.8
186.9
165.9
123.9
210
189
151.2
155.4
181.65
164.85
198.45
195.3
105
221.55
200.55
199.5
169.05
193.2
163.8
202.65
178.5
166.95
156.45
153.3
200.55
182.7
177.45
164.85
186.9
138.6
184.8
193.2
186.9
184.8
189
218.4
196.35
159.6
133.35
135.45
151.2
143.85
184.8
168
143.85
196.35
149.1
110.25
143.85
114.45
168
151.2
183.75
159.6
143.85
194.25
169.05
157.5
173.25
145.95
113.4
112.35
164.85
126
198.45
175.35
118.65
128.1
166.95
141.75
161.7
174.3
136.5
163.8
212.1
215.25
134.4
149.1
168
147
175.35
153.3
84
145.95
169.05
156.45
113.4
175.35
267.7
