# Supplementary material for: Bipolar filaments of human nonmuscle myosin 2-A and 2-B have distinct motile and mechanical properties
Source: eLife. 2018 Feb 8;7:e32871. doi: 10.7554/eLife.32871 (PMC5829915; doi:10.7554/eLife.32871)
Supplement: Figure 1—figure supplement 2—source data 2. [file elife-32871-fig1-figsupp2-data2.xlsx]

## Sheet: Sheet1
Runlength
0.344
2.671
2.626
3.464
2.952
1.546
7.05
1.606
0.986
9.955
1.369
1.074
0.737
2.74
5.349
0.774
0.248
1.048
2.548
0.611
0.85
2.514
0.598
2.806
8.533
1.729
1.457
1.019
0.709
1.252
0.877
0.495
6.158
3.806
0.281
3.284
3.604
2.312
1.037
0.692
1.011
1.659
0.582
3.168
2.042
2.567
1.546
0.723
1.185
8.303
1.459
3.473
0.531
1.944
1.235
1.353
2.418
0.502
0.395
1.588
2.685
3.827
1.214
0.901
2.271
2.46
2.015
3.169
1.501
7.321
1.976
0.93
0.176
0.971
2.171
2.527
1.734
0.674
2.143
3.134
1.304
0.676
1.135
0.867
0.926
0.697
0.283
2.335
1.7
3.084
2.228
0.543
0.948
3.35
0.745
1.385
0.704
1.056
0.951
1.705
0.166
0.461
3.994
1.059
1.85
0.488
1.054
0.642
1.324
0.336
2.226
4.434
0.359
1.684
1.57
0.992
1.887
0.44
1.59
0.549
1.226
0.618
1.506
0.73
1.767
2.048
0.742
0.325
1.324
1.008
0.882
2.246
0.314
1.403
2.703
4.17
2.356
0.157
0.339
1.03
0.692
0.146
1.081
0.909
1.018
0.709
1.55
0.332
4.285
0.537
2.672
0.474
2.027
0.406
0.48
0.789
1.923
0.818
0.551
1.142
2.142
0.866
1.044
0.686
1.331
0.744
0.545
2.247
3.494
0.762
2.115
1.5
3.792
0.724
3.273
0.598
2.167
1.35
6.22
1.251
0.666
2.429
1.085
3.477
2.498
1.198
0.767
5.264
0.986
0.83
2.066
1.506
1.497
1.506
0.825
0.591
3.479
1.127
2.851
1.423
1.155
1.248
3.372
0.962
2.621
1.248
1.392
2.538
1.582
1.123
0.647
1.785
3.653
4.235
0.966
0.449
1.141
2.054
1.979
1.026
0.889
1.849
1.893
1.232
0.966
1.565
2.229
1.956
1.297
1.499
4.37
8.454
1.918
0.565
1.478
0.625
3.094
1.052
1.145
1.104
2.221
1.339
0.829
2.033
5.78
1.535
0.514
2.886
0.515
1.028
1.553
2.926
0.958
1.437
4.437
1.89
1.037
0.549
2.503
6.878
1.419
2.358
0.512
2.068
1.12
1.281
1.979
1.228
2.694
1.404
0.849
0.864
0.655
0.934
0.707
5.353
0.884
1.672
1.72
0.636
0.777
2.354
0.859
0.57
1.361
0.507
0.595
2.925
0.759
1.404
1.339
0.788
1.495
1.787
0.59
0.582
2.821
0.59
0.614
1.897
0.798
1.051
2.94
3.093
1.372
1.186
0.913
0.802
0.6
3.588
2.972
0.592
1.645
0.686
0.584
1.859
1.679
0.667
0.772
3.226
9.291
1.713
3.454
1.127
2.075
2.082
1.35
0.515
3.797
1.837
0.346
0.942
2.919
8.578
0.759
2.014
4.616
0.549
0.47
4.808
1.654
0.306
0.286
0.805
0.539
5.821
2.579
4.721
0.679
1.707
2.256
