# Supplementary material for: Bipolar filaments of human nonmuscle myosin 2-A and 2-B have distinct motile and mechanical properties
Source: eLife. 2018 Feb 8;7:e32871. doi: 10.7554/eLife.32871 (PMC5829915; doi:10.7554/eLife.32871)
Supplement: Figure 2—source data 1. [file elife-32871-fig2-data1.xlsx]

## Sheet: Summary
# heads	err	Speed	err	Runlength	err
30	1	43	1	1.95	0.12
18	1	36	1	0.98	0.03
14	1	42	2	0.67	0.02
9	1.5	38	2	0.45	0.04

## Sheet: NM2B
Speed	Runlength
37.3393	3.77
43.7934	1.533
59.2212	1.164
148.735	3.494
46.4319	2.051
77.4313	3.169
54.2693	0.677
24.9908	0.715
20.4777	0.736
64.3469	0.909
45.7566	2.376
25.3626	1.301
21.9269	0.813
77.1832	0.462
46.5689	0.877
54.8173	0.758
63.3396	0.889
66.2703	1.526
26.3704	2.768
33.8644	0.957
21.6657	0.116
29.2867	6.244
12.7176	2.129
6.88182	1.597
39.2882	0.155
37.6228	0.786
10.3626	0.987
11.1946	0.567
24.6349	1.996
56.5357	1.319
39.2442	0.868
44.2082	0.818
39.1255	4.902
83.6102	2.747
62.6896	2.362
50.3261	0.695
37.182	0.913
43.8762	0.862
44.5862	3.893
46.1794	1.447
50.5537	4.79
55.0728	1.142
41.9921	2.325
57.2299	2.224
68.0069	3.206
24.6365	2.794
58.5171	1.023
45.0531	0.37
54.9029	2.076
70.3212	2.401
48.5524	1.377
61.4618	0.493
44.2116	6.507
46.922	0.963
56.0631	1.044
40.846	0.716
16.713	3.527
33.778	5.467
55.161	2.392
45.6373	4.375
54.0622	0.705
56.3347	2.266
60.949	2.128
38.5769	0.526
38.0494	3.415
50.9172	2.582
23.0928	2.946
30.7381	3.493
79.4322	2.184
19.494	1.481
36.3478	1.286
52.6203	0.589
77.055	3.116
61.7269	0.22
59.4739	1.104
28.9427	0.703
27.0407	1.327
65.227	1.313
36.1964	2.583
15.8891	1.125
50.9413	1.78
41.7062	0.494
66.7975	1.409
15.6911	0.701
54.3126	1.389
56.6294	0.491
48.4723	2.652
7.45998	1.044
41.7952	1.562
41.5876	2.214
18.1678	4.566
101.952	0.298
35.8156	0.481
49.5491	3.354
60.3415	0.664
52.5392	1.381
63.206	1.554
45.0015	1.953
53.2669	2.489
	0.646
68.9369	0.819
23.4084	1.399
46.9345	2.07
42.6867	1.491
29.9605	1.06
82.5454	1.909
71.6034	2.97
51.6427	0.621
56.3695	4.21
45.0317	1.817
	0.743
80.0362	3.271
	2.731
51.3912	0.875
34.3854	2.445
57.7963	3.153
28.4743	2.439
54.1251	4.137
31.6467	0.939
52.753	1.742
41.2413	1.258
40.3747	0.733
50.1415	1.309
47.614	1.698
42.2031	2.193
58.7358	1.071
48.7438	0.784
55.6478	0.369
48.5977	2.451
76.1005	0.404
28.6108	2.062
58.7625	0.757
43.8899	1.648
22.2384	5.863
6.92726	0.97
55.7234	3.245
71.4286	0.943
35.3209	1.238
41.7713	0.532
54.6728	2.55
94.398	0.339
14.6454	0.338
32.8836	1.729
37.4331	2.829
60.2479	0.412
57.1244	6.216
	2.249
55.2326	1.909
71.7946	2.716
6.1209	1.935
56.1462	1.581
51.2874	3.882
40.8638	1.199
8.34616	4.864
29.8427	1.773
76.2425	1.508
56.6267	2.146
18.4148	2.198
82.4176	3.383
39.7916	0.822
39.8056	3.447
41.4936	5.292
46.9752	0.899
14.1595	0.889
11.6511	2.733
48.1728	5.79
45.6395	1.831
56.7636	4.234
62.0658	1.19
24.4697	5.693
36.6279	1.1
93.3347	4.846
36.0181	3.226
37.8322	0.927
56.9109	1.052
84.4869	0.784
63.3624	2.058
10.8019	0.948
38.2867	4.415
50.7567	0.957
20.3279	1.117
42.8704	1.894
54.9952	1.269
15.1957	0.755
16.9133	3.71
25.323	3.053
7.35865	0.891
15.375	4.134
40.7616	0.224
53.0138	0.502
45.5968	5.594
72.6887	2.869
59.7216	5.988
60.4195	1.158
48.7637	1.993
59.2027	1.161
47.035	1.442
0.39375	2.506
46.3271	3.48
21.0234	3.763
65.2847	6.668
58.1687	4.317
17.3296	2.868
17.3331	2.611
19.4805	1.428
20.2996	1.068
31.5363	0.514
54.5352	0.578
81.1796	3.013
38.0633	3.817
62.9044	0.629
35.2898	0.296
52.8928	0.304
74.1279	0.242
13.86	2.876
85.3821	1.127
26.6704	0.998
67.6349	0.327
97.5466	2.036
47.4932	1.776
61.4618	0.651
45.9076	0.715
33.4995	2.147
47.3011	0.735
27.1318	1.541
	1.257
59.2074	1.65
77.5985	0.795
59.3344	0.932
67.608	2.13
26.5781	2.351
72.093	0.612
49.4878	0.719
	0.941
39.3849	0.469
	0.828
42.6131	0.954
66.8503	0.316
	1.313
38.8411	1.987
110.584	4.548
52.809	0.677
56.5988	2.58
36.1988	0.861
26.067	4.489
91.8732	0.366
42.2466	1.481
37.0986	1.529
50.9413	3.842
	6.197
48.0217	1.259
42.5774	0.701
47.7197	0.539
68.1582	0.468
37.5076	1.882
48.1199	0.937
74.9723	5.309
38.2653	2.754
84.1313	2.691
65.9895	0.662
67.5526	3.406
43.1602	1.578
66.8386	2.284
60.2081	1.332
49.0191	0.426
31.2144	2.916
40.1535	0.71
179.07	0.268
25.0777	0.436
40.0801	2.72
24.32	0.476
52.1831	2.204
40.1294	0.406
33.8644	1.807
68.7292	0.859
42.8622	1.199
	1.973
43.6877	0.904
64.3054	2.456
76.2974	2.188
58.9701	4.638
5.24227	0.933
47.1761	0.787
37.0986	2.63
65.8411	0.232
57.1933	0.344
56.4784	0.254
43.5849	7.644
39.6717	0.228
12.3019	0.645
83.9359	0.517
29.2896	2.061
15.9874	0.509
30.0332	1.539
71.5743	0.237
68.5764	0.841
48.152	0.315
55.3512	1.013
35.3327	1.463
24.1369	0.957
32.1152	0.579
35.7143	0.437
46.8808	1.712
63.4884	0.696
	0.944
63.1229	0.89
60.9872	2.29
	2.615
53.6752	0.758
64.596	0.539
70.4596	0.304
44.0772	0.913
43.7431	2.181
36.7634	1.741
65.407	0.562
50.9916	5.206
52.8311	0.549
51.2807	0.564
56.5761	0.971
25.0315	2.168
21.2228	0.328
34.0043	1.247
78.4053	1.02
54.7557	3.297
38.8162	0.519
33.4143	2.124
43.4185	4.258
127.907	1.16
45.9076	0.506
35.27	5.511
33.2226	2.184
14.152	4.59
	2.708
	0.595
131.456	3.739
42.4343	2.07
54.049	0.725
40.3078	2.784
	2.021
33.7763	0.33
33.4599	2.913
62.0368	3.734
46.7705	1.462
34.0532	1.359
76.7196	0.574
56.4784	0.36
	0.592
59.5298	4.553
23.9479	0.162
64.1498	2.356
	0.876
70.0306	0.561
55.0546	1.299
84.0532	5.749
47.9292	2.318
58.5146	0.491
11.9321	1.155
36.2769	0.645
89.852	0.407
6.91644	1.4
36.1951	0.621
11.5172	0.279
34.4091	0.915
49.7267	2.111
41.9643	0.758
78.3104	0.996
5.40053	5.841
43.074	1.859
11.1402	0.566
53.7494	5.04
16.7279	1.837
39.8671	1.397
81.9491	4.882
84.9549	1.422
59.5521	0.635
15.8296	0.921
37.9963	0.447
72.7064	9.063
37.3115	3.118
42.3588	2.058
61.6516	0.833
34.3519	2.933
89.9779	1.489
78.5816	0.86
74.1468	0.854
63.9535	2.491
63.2103	9.641
46.5838	1.572
39.7694	4.588
45.5996	0.958
60.6801	1.484
57.9319	8.25
30.3987	0.509
44.957	0.558
24.3632	0.418
66.2703	0.434
47.271	0.85
32.4504	1.489
58.2649	0.296
40.8782	0.249
46.0005	2.645
	2.827
48.4364	6.597
37.429	10.405
50.3704	1.509
39.3688	0.528
	3.518
58.601	1.626
31.0078	1.226
35.2746	0.299
	0.356
139.082	0.153
43.6779	1.22
60.2193	2.326
21.3144	1.119
41.6903	1.551
76.8734	3.599
113.304	0.801
40.5479	1.282
42.0168	3.226
29.5543	2.243
15.4398	0.921
50.5204	3.584
45.8122	0.261
22.9556	0.85
66.3068	0.455
37.9249	0.875
27.1373	2.782
44.5008	1.021
57.9319	0.659
	2.846
48.062	0.667
16.4181	1.227
	1.065
108.306	1.579
21.378	0.402
17.2342	7.294
44.3807	2.224
46.4952	0.714
29.3007	0.767
53.3458	4.571
49.1499	1.355
27.4086	2.082
31.5884	4.556
42.873	1.127
32.3261	0.864
99.3355	1.736
22.7447	0.527
50.8306	0.672
17.6224	2.086
61.33	0.191
58.7576	2.697
53.1087	0.567
46.0074	1.084
37.6	0.377
28.3099	2.348
101.408	3.433
53.0575	2.456
47.1345	2.902
4.28266	3.349
54.6393	2.786
49.2024	0.652
27.0972	2.56
52.2948	1.188
23.6192	1.648
85.4993	0.592
47.6419	2.038
15.1472	1.55
39.4422	0.625
18.8739	4.727
44.1829	0.471
18.1635	0.462
33.4132	0.62
	3.315
136.085	2.76
62.4506	1.276
	0.471
12.1413	0.312
47.3292	0.105
62.6161	0.573
69.7674	1.2
74.9463	0.824
48.3632	0.339
11.3678	0.358
54.8964	0.242
74.1971	1.389
74.8837	0.508
75.5377	0.489
26.2156	1.319
51.495	4.262
24.2669	0.626
41.2514	5.409
52.8793	1.736
	13.187
51.495	1.235
31.3954	1.115
58.0859	3.949
78.2807	5.005
26.0022	1.684
28.231	2.372
36.0563	1.673
47.9969	0.347
5.1398	1.041
43.041	1.596
66.2276	1.034
	0.457
77.3612	2.457
80.2357	3.681
59.8007	3.004
51.6517	2.548
18.9113	0.772
65.1035	0.838
31.3994	0.266
	1.024
15.0465	0.273
29.5194	1.176
59.5634	0.929
97.799	4.445
22.5718	0.935
54.2053	4.685
34.4165	1.85
24.1301	0.937
27.1744	4.521
71.1265	1.253
37.0195	0.538
3.87597	1.174
35.2529	1.702
	4.863
56.953	1.062
57.0321	1.853
37.5415	4.23
59.4684	1.044
28.7138	1.586
8.18195	0.39
	1.54
64.9118	2.718
23.2083	0.315
81.1493	1.017
	2.502
58.9978	0.517
86.6556	3.941
34.1637	0.141
33.5316	0.747
51.5419	2.843
146.535	0.302
19.2933	1.976
44.9301	3.66
33.6597	2.499
65.0545	0.883
36.1486	1.176
56.7157	1.137
38.4275	3.652
29.8144	1.27
47.3422	1.12
71.567	0.223
50.6091	0.297
31.1557	2.85
46.3229	1.064
	2.493
28.7448	1.322
17.4477	1.128
38.8308	2.901
29.8231	0.512
23.5937	0.925
44.1861	3.507
43.6153	6.255
75.5814	0.286
61.0465	0.734
96.4493	0.381
56.7804	0.512
47.6369	0.298
27.8701	2.992
77.6578	0.828
41.3957	1.356
66.8063	0.454
38.912	0.799
34.4494	2.728
104.07	0.53
16.862	0.457
23.2163	1.243
134.631	2.137
51.127	3.852
70.5648	0.823
53.0702	2.363
20.4856	0.265
91.2747	1.028
97.576	0.806
4.10026	0.934
39.356	2.43
65.4341	1.289
26.1628	1.451
	1.599
15.7885	1.449
67.0346	5.033
26.0244	2.556
51.1446	0.407
26.0244	0.949
49.6345	1.486
28.7963	0.339
18.58	2.854
51.2874	1.223
	0.683
65.3735	0.447
	2.279
23.1909	4.465
86.281	3.45
54.9834	6.087
81.3953	0.658
42.9251	0.218
114.461	2.161
	0.709
5.26093	1.428
64.154	1.204
33.6756	0.302
27.4086	0.707
35.5956	0.629
45.319	0.336
42.6927	3.418
35.4196	1.989
55.1104	1.986
45.4617	0.628
36.9782	2.307
54.8766	1.3
38.0757	0.154
47.4446	0.285
13.973	1.063
58.0604	0.714
25.3156	1.918
141.75	0.917
38.0782	1.122
39.1346	0.518
	0.372
52.3256	0.685
25.5965	0.424
21.5947	0.278
94.2691	1.698
55.3018	1.42
9.44075	0.235
80.0362	0.625
84.3485	0.29
31.2846	0.792
41.2771	3.392
48.8448	2.023
42.7222	0.572
31.2683	2.246
37.0307	0.833
18.3416	2.674
17.9057	0.386
18.1664	3.134
78.7571	0.681
47.015	1.883
66.1729	0.999
48.6636	2.547
54.7795	7.114
15.0917	1.813
70.7934	0.465
51.2912	0.692
37.2443	1.209
52.0061	0.256
54.359	0.949
5.54705	0.792
112.625	0.123
61.5697	0.355
56.4323	1.042
66.4452	0.511
60.3544	1.004
43.6366	0.921
	3.186
51.8591	0.511
31.5615	0.489
19.4929	1.311
60.5467	0.585
14.7706	0.717
27.8559	0.163
	3.082
39.8856	1.682
90.5954	3.479
55.1649	7.126
54.054	1.165
100.332	1.909
73.4012	2.054
20.4873	1.746
24.2669	2.166
33.3985	0.375
51.6248	0.999
58.9108	3.254
47.4177	1.157
27.9724	0.725
12.6285	1.033
15.0479	3.06
47.3422	3.931
55.1806	1.661
79.0698	1.105
39.8256	1.808
72.536	1.079
58.2434	1.03
95.6072	0.425
44.1386	1.31
63.2152	0.724
27.0892	2.307
51.3105	1.029
	0.359
18.804	1.086
54.8559	3.998
29.1884	1.995
9.52111	3.095
	2.419
47.1912	0.252
	0.92
68.8182	1.52
52.6246	2.653
53.1561	1.633
	3.267
55.8921	0.886
64.3258	1.169
25.1586	9.356
70.5057	2.696
42.7464	4.363
35.6574	3.917
59.5384	1.549
10.09	0.551
61.4618	1.601
	0.925
54.9467	0.456
42.2046	0.611
46.3327	0.268
70.2205	2.584
82.1073	1.659
42.7299	2.199
42.5249	0.252
40.4208	0.429
43.8538	1.832
4.16977	0.418
36.8563	1.13
16.6432	1.276
47.1576	1.709
104.236	2.058
63.7458	3.498
46.0205	2.198
40.4208	1.291
54.1528	1.505
68.0544	1.066
34.7057	0.588
12.8068	1.173
	0.389
0.51476	0.557
24.8524	0.865
82.1771	1.921
26.3884	1.673
52.8447	2.024
53.756	1.582
48.7861	0.857
	1.092
30.7384	0.434
	0.555
47.9734	1.277
44.4945	0.717
53.5312	0.531
48.6965	1.705
80.0803	2.619
57.3485	0.339
20.6741	1.451
47.5052	2.752
51.4165	1.123
40.5755	0.957
73.4219	0.972
47.6718	5.342
31.4449	0.549
74.3897	0.765
58.8317	0.308
20.1489	2.103
70.7446	5.716
46.1714	1.707
77.6956	1.428
54.2132	0.304
	1.294
81.9994	0.546
90.9753	1.856
56.1687	2.45
	3.409
31.1588	0.613
55.0448	1.764
59.8007	1.059
54.58	1.687
45.0878	0.972
	0.29
38.3215	0.933
32.2931	0.852
12.3339	1.697
27.7691	0.891
57.1135	0.348
21.0305	0.349
24.0774	0.531
56.6212	1.279
52.8995	0.542
24.9814	0.233
50.849	0.366
	1.699
	1.532
48.017	1.011
	3.06
68.8614	1.139
1.38088	0.832
40.4712	0.974
25.1015	0.639
	1.867
34.4606	2.032
27.907	1.515
64.784	2.29
42.8618	1.511
38.5751	0.166
41.7128	1.076
68.3742	0.358
54.2636	0.934
39.4288	0.24
	1.501
21.6009	0.553
	0.385
21.105	2.386
49.8725	1.779
36.7647	0.742
61.0608	1.242
108.527	2.493
35.4274	2.043
35.8989	0.263
44.0595	0.731
68.4227	0.343
25.5282	1.164
48.7556	1.997
63.4363	0.782
53.6307	2.846
	0.498
	4.653
	0.279
54.7534	0.85
5.51354	1.905
60.0775	0.541
	0.614
32.926	1.148
60.6075	0.58
	2.062
56.7157	0.624
	0.721
14.701	3.378
41.0468	0.53
55.7756	0.628
51.193	0.831
	2.091
	1.992
47.6191	1.391
88.8309	1.555
20.1228	1.778
76.8866	2.083
12.4983	1.091
56.9975	0.649
29.5526	2.193
56.8475	0.761
63.5155	0.466
23.9773	0.733
8.43913	0.35
48.4101	2.801
	1.252
4.0078	1.048
65.1364	1.925
31.2751	2.623
73.4061	0.578
44.2366	0.877
33.7763	0.586
70.7849	1.24
39.1643	1.688
4.19204	1.586
27.0636	1.144
80.0665	0.075
44.8505	0.748
	0.922
55.3512	8.662
70.7641	0.502
51.2534	0.651
61.6694	1.247
48.1728	0.687
52.7031	0.357
55.1287	6.324
75.878	0.747
12.1667	3.686
77.4086	0.262
27.6352	0.415
38.6611	2.542
33.05	2.1
59.9786	0.68
34.1145	1.637
61.0331	1.732
	0.675
49.0285	0.707
62.4389	1.337
36.062	1.024
56.2569	1.225
18.3694	2.794
39.6249	0.73
49.1418	0.963
44.8208	0.2
55.1495	1.859
89.3688	0.6
54.0622	1.418
81.6576	0.88
23.4512	0.712
24.6867	0.34
30.6202	0.818
35.5297	1.036
48.3348	0.504
44.775	2.425
64.8715	0.343
10.2643	0.359
54.4894	2.523
45.2492	1.931
29.1251	0.62
44.9735	4.193
51.797	0.561
38.6711	2.12
27.4155	0.423
76.412	0.537
65.6608	0.801
35.9671	2.517
11.519	2.504
	1.968
	1.028
28.9659	1.782
25.2136	0.912
40.0564	1.028
89.8671	0.241
78.4564	4.625
28.2903	0.297
47.6744	2.553
56.6738	2.375
64.6273	1.304
64.784	4.17
29.9419	0.896
11.8632	0.775
20.9619	0.509
18.9671	0.135
65.7333	3.945
23.9546	0.829
114.102	0.713
11.8715	2.454
22.8775	1.408
43.0509	0.883
	1.261
52.7409	0.838
44.3607	2.995
2.7376	1.434
41.4644	0.725
35.0556	2.405
31.1355	1.546
46.8192	4.641
43.0048	1.54
40.5869	1.389
26.4271	2.888
36.0684	0.813
	2.055
40.7791	2.81
62.1737	0.73
42.6357	0.924
6.6725	0.544
56.4784	3.708
69.3719	0.202
88.4929	6.511
34.33	2.267
40.057	0.599
4.04072	0.349
10.3279	0.489
8.89891	0.62
22.1879	2.402
40.3043	4.002
22.1706	1.063
83.3887	0.947
51.495	1.629
13.9961	1.022
22.8239	0.659
24.7093	0.884
54.1494	0.453
1.92382	0.523
30.7685	0.379
31.0868	1.197
	3.685
18.8509	3.079
33.542	1.817
38.9506	4.25
77.6934	1.172
42.9414	0.579
12.3216	3.315
2.69981	0.489
28.8433	4.81
50.0293	0.123
35.6997	0.902
64.4611	1.138
44.912	0.463
6.15257	1.288
23.7304	0.977
38.124	4.047
23.1786	2.651
	0.803
	1.963
25.3278	1.487
	0.532
47.309	5.211
40.3417	0.893
59.0784	6.733
9.8904	2.298
55.8139	2.218
30.7499	0.609
	1.132
71.2209	2.49
17.4249	1.026
74.5432	2.181
	1.606
36.5448	0.842
47.0902	0.978
52.5843	2.233
54.2053	3.209
60.5662	2.424
66.5638	0.999
40.9488	5.979
20.6664	0.962
38.7838	2.179
53.2226	0.681
14.5653	3.219
49.7746	1.019
63.9918	1.657
69.5554	0.567
55.0852	1.01
41.113	1.721
54.1054	2.298
71.1517	0.922
25.0208	1.456
48.319	3.25
44.8505	1.074
42.837	3.029
41.0956	2.604
69.8746	1.754
16.532	4.379
17.3067	1.202
71.5209	3.798
93.9461	1.066
10.4669	0.621
18.6877	2.653
14.4981	3.499
47.4854	1.018
65.7992	2.328
50.3261	2.494
16.2422	2.743
52.3849	2.259
52.3671	0.654
40.942	2.047
	1.208
	1.31
46.7071	0.995
26.1808	9.591
29.3751	0.175
45.0545	0.771
12.8062	0.118
50.1596	1.618
23.7867	3.101
73.8053	0.841
112.542	1.073
	1.21
	1.528
40.9454	4.268
32.7736	1.979
73.0897	1.884
37.6523	0.767
41.0631	1.647
37.2831	0.723
40.2067	0.398
21.6424	2.179
142.145	0.664
48.3112	0.699
27.0764	0.881
11.5719	3.454
	1.837
6.82057	3.227
55.8642	1.836
30.4445	7.444
54.2445	2.085
	2.19
45.0997	0.521
51.4447	1.145
57.615	1.983
81.5799	0.759
47.0307	2.327
24.1325	6.618
78.696	1.426
56.8106	2.749
33.2677	2.501
32.9975	4.986
	1.742
37.9559	4.021
32.4474	0.903
64.1196	0.552
54.5212	3.739
45.1273	2.187
56.2678	1.573
3.92921	1.345
59.9335	2.754
49.7465	0.778
42.7279	1.837
57.8253	1.793
32.4585	1.566
37.1414	3.494
16.9371	1.879
26.1547	1.284
51.7587	1.374
30.8762	2.82
30.4731	0.326
	1.134
	0.458
41.417	1.833
59.3355	3.122
41.2708	0.46
41.046	4.245
31.4905	0.462
36.1296	2.567
55.3058	1.03
33.6277	2.161
	0.755
46.0627	1.412
28.527	3.799
	2.38
17.7852	0.868
20.5687	2.376
39.624	3.493
50.1257	1.445
34.6141	0.952
21.5325	0.883
50.2869	3.174
29.2976	1.719
57.0717	1.435
42.0884	3.128
21.3439	0.901
59.4131	0.546
	0.785
38.2291	2.334
12.0751	0.817
	0.983
10.6899	3.439
156.811	3.442
	4.15
7.94112	0.184
12.3938	0.051
58.9062	0.512
48.3721	0.847
	5.451
46.9488	2.704
4.80488	1.475
9.31771	3.04
38.9692	0.569
83.2463	1.058
52.3316	1.233
	0.734
42.9182	3.059
31.066	0.759
60.6801	0.878
28.8038	0.744
50.985	1.869
26.4223	1.537
	1.554
7.42248	2.275
7.80199	1.766
54.2438	1.632
29.5472	3.362
40.2362	0.894
62.9691	1.842
27.1168	1.002
46.2996	1.624
31.1854	3.503
61.7515	0.825
1.17691	1.749
18.5613	1.792
21.7793	0.291
59.7268	1.861
33.4491	3.273
21.8283	1.77
50.9255	0.597
26.7996	3.088
42.3034	1.484
	1.101
58.1123	2.643
30.7231	1.065
6.17272	0.913
98.0066	2.061
48.855	2.359
	0.598
37.5311	2.228
41.3206	2.667
	1.863
7.22475	3.833
55.1495	6.266
34.1509	3.865
54.202	5.015
	0.306
	0.657
40.6866	1.131
78.8304	0.791
21.9413	0.607
41.2182	0.844
44.4033	0.435
15.3497	0.665
	1.311
	1.133
72.1207	1.1
86.4542	0.825
22.5618	0.732
57.309	2.408
7.9536	1.747
46.582	3.079
	0.501
36.4426	2.279
47.5671	0.546
43.2759	1.03
54.8503	1.338
41.9375	2.057
49.1133	0.695
44.1176	6.657
39.8671	0.6
50.0415	2.039
55.9546	1.964
7.64819	3.441
42.1445	0.21
38.521	0.562
40.4845	1.708
53.8483	1.614
66.3368	1.684
13.102	0.089
106.372	3.561
5.58225	1.842
36.7341	0.579
39.5097	2.001
34.4015	2.614
	0.428
53.0789	0.704
40.7338	2.574
28.5015	4.275
33.0477	2.195
76.0797	0.674
46.1341	1.004
26.5951	0.579
55.4036	2.371
63.6766	0.745
30.6587	2.646
36.5448	0.516
	0.597
63.6436	1.466
38.8855	0.038
25.4589	0.441
19.2947	1.311
27.5943	0.55
29.2159	2.074
23.8162	0.751
8.79183	0.718
61.6694	1.603
49.1722	1.116
35.299	1.609
56.4784	1.023
34.1111	1.214
39.3465	3.69
49.2324	0.367
40.4021	0.436
30.2094	0.543
49.8893	0.368
19.7169	0.078
62.0946	3.791
47.2814	1.876
18.0952	0.914
52.6739	2.749
61.4261	4.325
16.5728	0.649
54.281	0.59
43.664	0.534
0.19887	1.385
27.4354	0.796
93.7985	2.675
55.2123	0.803
59.8893	0.775
56.9806	2.518
23.1644	1.861
13.8997	1.083
53.2568	1.427
85.3405	0.991
45.1581	2.667
41.6508	0.75
55.3228	0.54
54.8173	2.295
41.6706	1.655
53.7339	0.371
46.3381	4.389
42.5526	1.79
20.8177	1.538
24.3811	0.338
36.2167	6.264
53.1561	1.462
	3.144
39.0803	0.662
36.4262	0.795
69.3522	0.777
23.458	0.388
15.5172	0.148
4.21671	1.427
50.0917	0.895
49.6124	5.994
48.3389	3.346
28.6237	1.29
34.8518	1.185
38.6868	0.571
2.50428	2.142
12.9863	1.495
52.4493	0.335
4.63014	0.309
27.7871	1.998
18.2382	0.425
50.5537	1.366
28.0622	0.453
24.6453	1.131
	2.153
11.0373	0.766
53.6376	2.163
96.3094	1.138
64.4726	2.985
31.8356	0.808
26.9654	0.529
34.7041	4.3
23.0126	0.263
	0.097
72.7575	0.809
15.9215	2.496
41.0611	1.152
56.017	0.679
	0.341
58.4164	0.812
21.8967	1.766
18.7229	0.374
43.5548	0.045
8.04299	0.391
36.5448	2.983
6.52587	2.384
	1.983
57.971	2.455
25.0172	1.131
33.4289	0.354
55.4817	1.027
97.0696	3.685
28.343	2.451
68.4385	1.933
48.3172	1.475
27.78	2.01
64.1381	1.249
31.1497	2.604
31.1462	0.928
26.6696	0.575
39.7861	4.005
38.3621	0.794
38.7597	5.744
46.6777	0.735
48.9174	0.783
32.6959	2.653
38.3198	2.107
6.72002	2.605
16.9979	1.96
54.6393	1.67
31.0256	0.844
45.5331	0.593
45.7073	0.81
88.8704	1.303
	0.866
50.845	2.396
54.8173	1.795
36.4171	1.625
24.1469	1.776
53.3143	3.683
4.94888	0.803
48.0897	2.194
48.0309	3.367
24.2655	0.424
31.8503	0.497
107.143	2.637
22.0376	0.511
51.8131	0.816
0.29497	0.491
56.3506	2.156
48.3942	0.766
24.6925	0.622
54.6854	0.83
56.7049	0.678
62.7732	1.206
32.4731	0.439
5.66918	0.986
46.082	2.566
67.9734	1.136
31.5096	0.603
	3.645
46.7906	1.504
55.4213	6.191
13.4121	1.991
81.9994	1.414
	0.747
11.7789	1.788
20.1193	1.988
	1.862
51.938	1.861
41.0344	1.213
42.2819	0.828
43.5417	0.85
41.4644	1.993
51.5824	1.754
80.6403	0.613
7.59295	0.614
44.0753	1.035
18.2111	0.555
5.40035	0.896
71.5209	0.791
	1.411
45.4612	1.551
21.1647	1.154
48.3762	0.988
5.6376	1.398
38.5238	3.402
49.8339	1.65
3.11462	1.236
48.2569	2.437
41.0324	1.463
16.2179	2.479
31.2905	1.282
66.076	1.372
18.5132	1.727
29.5506	0.64
36.7679	1.777
69.3878	2.039
54.9746	1.955
37.9196	1.445
82.5374	1.156
47.8036	1.375
64.4518	0.717
13.6582	1.353
47.4086	1.623
82.5951	1.057
56.8961	2.759
38.332	0.656
15.4162
49.211
19.7605
13.899
52.8381
50.5889
30.1935
33.5246
78.4422
55.344
57.884
34.1589
34.0611
84.8284
46.6626
63.0122
12.3137
23.7497
43.8212
72.8128
0.67137
39.5251
58.3969
8.10856
102.537
31.4692
58.6451
61.1157
6.68024
0.60773
6.43071
22.1212
17.6792
50.6772
19.2362
78.2807
36.7525
53.3119
39.2389
66.7447
27.6807
59.7602
44.5183
9.78656
20.5004
61.6611
11.6482
46.2002
41.2168
71.2054
61.0465
36.1296
51.8468
53.0303
21.8548
16.3609
43.3451
7.08077
20.1031
14.6252
11.2148
43.5921
71.0726
39.7564
47.3568
15.6924
76.4742
47.6388
19.5942
30.3969
39.1288
11.9649
46.6
42.4419
67.7741
74.1468
40.2404
57.8375
6.11374
8.20677
20.1115
12.443
38.3808
40.9468
39.8361
60.8724
40.0665
41.4714
16.4364
68.1063
37.8845
77.554
35.3583
57.2782
42.3474
59.2632
36.1951
31.3769
23.9901
33.4899
7.65618
46.3606
59.2851
27.9372
64.7118
10.3461
37.204
46.0074
76.6777
52.9418
42.2229
62.7907
43.5058
28.1254
52.8311
47.883
76.056
28.1367
38.7672
15.6342
44.0571
52.9226
50.7423
42.8631
38.4053
84.5946
51.7839
38.7501
79.2945
39.9049
40.9201
121.078

## Sheet: Mixing ratio 11
Speed	Runlength
43.2576	1.901
30.3156	0.292
32.5232	0.372
50.5561	0.7
20.072	0.145
37.8845	1.414
22.1484	0.4
45.1669	0.571
35.7172	6.171
6.81203	0.488
42.8688	1.471
12.0188	0.615
34.2193	0.103
45.6281	3.873
12.1816	0.088
51.3879	0.959
55.584	0.435
54.1944	0.261
20.9808	1.162
23.0343	0.416
29.605	0.802
33.8089	0.692
19.981	5.052
63.7618	0.499
43.6323	0.394
37.7314	0.477
41.3068	1.492
8.57925	0.439
67.0859	2.827
51.5688	1.397
27.2425	0.246
64.2857	0.387
38.1043	1.124
38.8289	0.187
18.2934	0.87
39.0163	0.963
	0.383
90.8875	1.454
43.13	1.285
34.4282	0.899
24.8893	0.228
13.0599	0.859
4.5443	0.418
	0.48
40.8442	2.324
39.8671	0.765
39.7986	1.79
47.0653	2.973
	0.407
33.4092	1.096
17.3282	0.209
67.608	0.516
	0.276
38.7361	3.13
	1.228
8.2661	2.492
0.93882	3.381
4.28478	0.503
	0.418
50.9739	1.548
	6.146
107.361	1.9
23.5201	0.385
5.63883	0.063
	0.16
139.258	0.636
86.794	3.353
35.7143	0.363
	1.705
51.0465	0.199
8.79149	0.857
9.13621	0.995
17.4419	0.428
44.2968	0.386
8.31873	2.072
32.0102	0.787
4.63838	0.189
25.5156	5.582
66.113	2.161
33.895	0.911
51.6508	5.994
33.8554	0.172
33.7472	0.285
52.9517	0.11
54.4712	0.72
22.4252	0.634
27.4332	0.88
31.7673	1.559
58.2034	1.328
	0.496
42.5505	3.119
25.974	5.333
78.9036	0.588
26.1035	1.963
52.0006	0.384
37.6127	0.357
29.8325	0.521
37.5319	0.658
47.9561	0.217
23.5406	0.571
25.1508	0.491
22.5415	0.581
40.6977	1.665
28.6035	0.34
37.522	0.209
39.5349	0.603
36.0603	1.042
34.157	0.526
	0.782
18.9718	0.53
27.1001	0.735
35.4615	1.076
25.3978	0.367
21.4402	1.678
21.7225	0.468
	1.629
23.1451	0.702
	0.303
40.0665	0.381
46.781	0.4
45.9871	0.482
32.4751	1.158
31.4428	0.127
46.9589	0.433
11.4575	1.94
25.4014	3.553
31.3188	0.185
43.1894	0.195
	1.399
50.1107	1.265
46.6445	0.589
35.9516	0.61
45.2064	1.004
	0.764
110.742	0.226
14.2976	0.515
	0.765
35.622	1.77
16.228	0.404
15.9838	1.898
61.9729	1.168
48.7768	0.103
43.9013	0.819
64.784	0.27
	2.878
50.52	1.496
	0.508
32.3281	0.863
51.495	0.372
63.3306	1.594
38.7854	0.663
60.4335	0.44
41.7128	0.343
34.2193	0.438
37.3754	0.641
63.9174	0.328
39.4763	1.001
29.4656	0.113
	1.105
49.7487	1.188
14.258	0.622
64.784	0.453
	0.444
89.701	0.35
24.8996	0.516
14.0398	0.359
	3.136
60.2753	0.328
	0.391
36.7578	1.184
68.66	1.376
34.3875	0.612
73.4219	0.265
42.9939	0.174
31.6537	0.32
48.505	1.304
	0.789
118.309	1.111
49.5319	2.393
25.9811	1.722
11.7317	0.775
26.9934	0.455
37.9504	9.935
60.7778	0.159
150.498	0.892
29.5017	0.428
	0.87
58.1395	2.84
42.8571	1.64
35.0791	0.424
25.0447	0.449
34.0532	1.168
54.1251	0.279
26.2237	0.324
	4.655
46.6472	8.595
25.4153	1.17
48.911	1.295
36.1296	1.252
	0.282
26.5781	0.86
26.0978	1.179
38.548	0.412
	1.435
20.9718	0.751
56.7869	2.058
26.0042	1.794
39.0114	0.979
17.1776	0.715
28.0192	0.482
52.8239	0.303
26.9405	3.082
41.8214	0.286
30.7486	2.595
13.5563	0.318
51.401	3.723
32.0145	0.648
46.6155	0.47
36.6075	0.702
	0.781
35.6504	0.66
41.4005	0.734
33.1869	0.565
19.2159	0.285
67.018	0.868
47.8036	0.574
	0.411
35.2497	0.15
46.8439	1.013
40.8163	1.285
	0.814
22.5112	0.399
	0.616
52.645	1.793
39.0774	0.195
43.0175	2.599
34.1861	1.564
43.1894	0.224
10.164	0.251
45.6811	0.615
	0.339
38.1269	0.367
8.1181	0.342
44.5183	0.104
25.0044	0.228
32.1689	0.908
75.4627	1.587
	1.665
29.5904	0.407
33.6379	0.267
43.3739	0.276
43.1894	0.107
36.0373	0.369
57.7024	4.003
34.8363	0.233
49.3967	2.021
31.5615	0.412
68.66	0.498
18.6959	1.029
26.2586	0.141
20.7641	4.402
16.18	0.649
48.5125	1.043
24.1457	1.573
34.8837	0.744
29.2359	0.372
40.8001	0.523
	0.535
64.784	1.472
32.9563	0.35
28.2392	0.522
	0.617
	0.216
46.5116	0.416
37.904	2.106
56.7553	0.237
31.2846	0.329
101.606	1.104
31.5615	0.44
15.7052	0.224
75.7475	0.088
31.423	1.104
26.6284	0.395
31.4293	0.372
48.2914	0.207
44.3522	2.116
30.5648	0.31
29.6235	0.405
22.7021	0.266
20.7797	0.271
32.2536	0.762
52.4554	0.271
34.2193	1.593
55.1495	0.581
46.1974	3.454
29.2774	0.177
24.0536	1.303
51.3368	1.299
	0.971
54.1424	1.037
	0.074
24.4202	1.981
35.3109	0.702
	0.638
	1.325
68.66	0.637
24.822	0.855
26.1384	0.391
15.4758	1.837
20.7641	0.279
28.9036	2.084
32.0286	0.321
35.8804	0.257
	0.655
98.7186	2.063
35.3368	0.36
49.211	0.333
91.0853	0.151
44.7289	0.33
38.4683	1.268
33.8266	0.449
29.2359	2.369
38.206	2.293
36.4526	0.346
	0.362
47.5339	1.395
57.309	0.477
	0.851
39.9426	0.298
32.1844	0.582
	0.278
39.574	3.205
33.9893	0.848
40.9242	1.362
38.357	0.198
34.6282	0.451
30.0702	4.084
25.3978	0.705
43.1394	1.564
58.804	0.375
47.0533	0.312
59.9391	0.331
	1.718
	1.158
57.6056	0.441
53.831	1.245
7.2308	0.715
40.6259	0.064
13.719	3.225
14.1307	0.521
34.3906	0.293
	0.325
29.3928	0.775
6.39759	0.421
38.206	0.949
33.1684	0.533
66.2079	1.258
35.3244	2.86
59.2469	0.482
71.1517	0.156
40.2978	0.744
	0.844
	0.515
65.9021	0.959
18.1214	0.152
46.0964	0.854
3.68868	1.043
42.1671	1.368
67.9456	0.852
82.8719	3.807
32.5224	0.178
9.91919	0.027
	0.178
	1.178
71.8439	0.74
40.0886	0.392
	0.468
30.0945	1.424
	6.019
33.0149	0.651
58.9009	0.312
19.0391	1.191
16.961	1.023
41.9813	0.755
49.7563	3.272
56.3455	0.341
26.3077	0.317
29.9003	0.194
62.4308	2.416
52.5896	0.639
36.5968	0.414
24.5095	0.756
31.1462	1.125
25.9136	0.566
39.2739	0.709
14.7866	0.724
25.3104	0.868
61.0465	0.316
64.6283	1.626
45.6811	0.661
21.2625	1.013
30.0963	1.243
41.2118	2
48.6711	2.942
53.9867	0.464
44.3923	0.995
43.7085	1.296
10.7239	1.829
80.4893	0.571
	0.444
22.9638	0.991
	1.078
32.5399	0.334
57.1903	1.215
	1.012
51.8272	0.372
45.7734	1.4
58.4164	0.276
10.6935	0.44
27.0004	0.717
25.2492	3.566
34.6001	1.251
55.889	0.423
	0.888
48.3495	0.759
52.4179	0.299
	0.617
	0.79
63.2392	0.31
21.1201	0.352
5.60631	0.343
32.8535	1.519
41.6343	1.218
36.154	3.113
93.0233	0.469
45.7299	0.142
65.7069	3.003
27.7732	6.421
41.5921	0.782
	0.08
	0.112
103.654	0.153
26.0316	0.325
30.897	1.064
50.1661	0.429
25.163	0.191
56.6445	1.147
32.9111	0.393
64.4518	0.13
	1.383
27.1168	1.229
18.3011	0.207
	0.31
28.6545	0.537
	0.85
26.1628	0.364
46.7193	0.127
	0.553
104.467	0.343
	1.133
	0.871
37.9916	0.901
37.5831	2.367
45.0581	1.586
34.9945	1.038
42.2031	0.459
68.6254	1.127
35.8026	1.792
66.6059	1.21
	1.084
	2.218
36.5083	0.621
45.6733	0.346
24.8634	5.604
32.4083	0.463
	0.323
63.3184	1.054
33.024	0.967
20.181	0.522
23.7917	0.859
39.1947	1.323
3.26174	1.059
19.8149	0.302
33.0864	0.611
31.7182	0.285
41.196	1.006
	0.978
14.3554	0.347
14.3272	0.272
26.1035	0.551
42.5368	0.383
33.4666	1.167
48.3273	0.862
22.6664	1.663
54.6327	1.467
37.0823	0.231
14.1908	1.032
25.6229	0.397
35.4674	0.393
85.825	0.775
2.70703	0.55
	0.63
56.9767	0.414
45.8774	0.921
17.1462	0.352
13.158	0.104
59.9284	7.528
7.37126	0.203
	1.648
58.6867	1.248
13.6047	0.367
	0.494
36.0834	0.541
26.5781	1.615
37.2093	1.452
50.8306	4.336
	0.306
38.5619	0.39
34.6557	0.478
	0.687
	1.403
54.8173	0.548
	0.545
45.3251	1.309
30.7309	0.145
46.6303	1.679
4.90788	0.438
46.8845	0.702
	5.461
29.1647	2.536
34.3854	1.385
51.495	3.164
59.4684	0.663
56.4784	0.84
54.9683	0.545
35.1606	1.09
18.747	0.491
31.6537	0.664
41.8235	0.689
60.2852	0.961
57.5645	0.295
37.0933	1.285
22.7116	1.951
	0.944
15.9653	0.745
15.2492	0.164
36.0018	2.928
	0.348
16.8178	0.442
	1.044
45.6811	1.899
41.8759	0.284
24.3999	0.918
35.5711	0.265
35.9219	0.235
61.2432	0.243
	0.038
59.1618	0.477
76.6493	1.984
25.3744	1.778
17.4599	5.874
28.9036	1.815
71.3455	0.554
30.1051	0.602
53.3072	0.998
100.332	1.193
	1.341
28.9986	1.519
	0.265
	0.374
67.6317	0.954
31.5301	1.197
	0.595
	0.303
40.6146	2.116
	0.174
36.0258	0.274
22.5914	0.392
	1.272
	0.747
	0.498
53.8401	7.104
127.243	0.553
	0.441
57.0158	1.002
31.8199	2.347
	0.946
13.6755	0.395
56.6716	0.718
47.9651	1.099
51.9481	0.729
43.9646	0.382
29.6738	1.239
18.932	0.616
57.1013	0.612
19.3798	0.594
	2.228
	0.595
76.412	1.899
58.8423	0.367
	0.286
116.944	2.215
17.2757	0.709
47.5475	2.093
18.7339	1.797
	0.529
72.0406	1.3
82.9236	0.147
23.4475	0.109
45.5888	0.558
59.9114	0.439
53.6545	0.538
39.5403	0.32
42.1208	0.176
72.6151	0.482
40.49	0.555
29.4081	0.327
27.1713	2.109
44.8186	0.468
56.8937	2.239
26.6269	4.252
	0.182
58.7681	4.447
26.7626	3.63
15.5812	0.54
34.6464	3.212
50.7006	6.349
	1.466
19.5927	2.37
19.7776	1.819
31.516	0.967
52.5581	3.721
29.7657	0.697
41.0397	0.941
34.8198	0.251
29.6825	0.585
12.9463	0.129
19.3507	0.898
60.2378	0.679
44.3429	0.397
81.6722	0.232
22.708	1.898
56.8573	0.224
	2.227
43.5585	0.261
	0.418
32.5669	1.225
27.2425	2.541
54.0421	0.811
19.9336	0.453
25.3179	1.324
91.2747	0.306
13.0351	1.458
22.4648	2.518
46.2096	1.958
23.1684	2.993
35.4878	0.961
	2.086
33.6379	0.655
	1.291
6.31229	1.644
37.7314	1.498
14.1446	1.11
32.1031	0.74
23.3992	0.465
39.1552	1.222
102.252	0.611
43.4783	0.821
42.5079	2.576
41.286	0.835
37.7555	4.166
52.5678	1.637
	2.09
33.8615	1.487
	1.121
41.4175	0.151
26.412	0.331
21.6127	2.121
49.4186	0.199
55.9247	0.638
19.2074	1.978
48.1728	1.505
45.5149	0.204
28.3114	3.282
37.0694	1.032
35.4532	0.56
48.6613	0.544
35.8683	0.377
27.8365	0.355
34.8837	1.686
47.5558	0.923
48.1317	0.586
62.8571	0.409
59.6497	1.217
59.6345	0.201
52.1595	1.693
	0.841
43.2487	0.941
35.2529	2.665
85.7558	1.484
	0.567
48.7265	0.803
40.6645	0.373
18.9752	2.594
55.2388	0.16
	1.23
42.9727	0.397
8.69004	0.131
	0.931
	1.064
46.895	0.45
19.0033	0.631
41.3416	0.408
43.62	0.793
39.0645	1.041
46.6414	1.234
6.01875	1.795
44.0708	1.036
48.8372	2.02
18.1063	0.155
	0.336
35.6504	3.01
45.5772	3.336
55.8555	0.067
88.5936	0.034
	1.433
58.4718	0.322
34.8115	0.173
	0.692
61.4618	0.429
54.3189	2.015
44.9144	0.201
	0.17
27.7646	0.903
19.9961	1.451
31.3917	0.486
16.7959	1.188
	0.795
18.6542	0.431
20.7928	0.38
28.0316	0.655
	0.373
18.7871	1.573
17.3178	1.18
50.7337	0.627
18.747	0.468
52.0965	0.715
48.6761	0.289
10.1998	0.326
	0.355
25.7291	1.504
39.0781	0.669
19.8544	0.416
	1.473
46.2743	0.863
	1.865
	1.46
30.6122	1.395
43.8734	0.289
11.6279	0.5
17.3544	0.95
	0.277
	0.29
29.6448	0.483
61.8201	0.568
53.1561	1.031
	1.995
46.2417	1.4
48.1728	0.476
28.9313	0.818
61.6631	0.987
57.0396	0.485
32.858	0.375
14.7547	0.207
37.2769	1.317
28.2392	2.241
20.1827	0.447
16.1495	6.775
43.9526	0.513
15.6345	1.373
7.39049	0.595
9.19129	0.332
29.4065	0.367
6.30741	0.271
	0.803
	0.16
34.1362	0.528
8.13193	0.532
30.2271	3.2
45.5273	1.704
	0.679
45.4368	0.343
43.1894	3.949
	0.493
63.4344	0.344
34.0947	1.487
30.1343	1.991
77.058	0.341
27.9043	0.707
39.9892	0.512
45.0878	0.34
88.2178	1.363
80.962	0.197
17.9165	0.527
78.5477	0.436
30.3729	6.85
36.7294	1.097
	0.077
75.7001	2.158
38.6555	0.714
31.25	1.533
33.887	0.421
26.7246	0.955
24.4898	1.212
84.5666	1.062
33.4687	0.573
69.5829	0.974
	7.254
73.7126	0.142
27.7294	0.752
46.4613	2.196
26.3087	0.545
45.2935	0.479
80.8638	0.856
30.3534	0.479
29.2947	1.368
58.2088	1.505
44.6606	0.571
41.7633	0.22
29.0014	0.551
78.4884	0.605
31.0206	1.651
34.4223	1.302
33.4029	0.367
44.2968	1.638
30.9574	0.435
82.4335	0.384
21.7608	0.256
29.1795	0.56
49.0956	0.698
41.5282	0.648
	1.198
61.6572	0.825
28.2392	0.663
47.0456	0.446
36.7923	0.628
32.5371	1.147
74.5432	2.874
35.8527	0.884
	1.677
11.4522	0.212
17.165	0.47
14.6879	1.535
23.0415	0.731
11.0169	2.695
18.5493	2.312
7.0598	0.305
16.3041	0.062
59.4315	2.341
0.57706	2.297
49.9783	0.844
71.2625	0.862
36.7822	3.374
55.6478	0.529
40.3417	0.357
53.5714	1.935
37.0815	0.93
134.552	0.53
21.4502	1.232
44.0199	0.748
12.5605	1.416
52.6024	0.648
51.8114	3.28
22.9482	0.24
5.53593	1.602
49.0033	1.61
45.2838	1.77
37.0195	0.441
84.8363	5.229
36.9282	0.455
27.0764	1.053
32.7612	1.06
43.0748	2.694
8.54843	2.262
49.3593	0.964
23.9887	0.224
	3.208
39.821	1.919
27.1755	1.231
56.4011	1.046
36.2074	3.543
48.0066	1.044
75.5059	1.796
	0.162
	0.641
33.576	0.856
76.6888	1.338
32.1152	0.859
47.1956	0.13
	0.121
37.7409	2.306
43.9134	0.26
24.731	0.363
40.0962	0.381
39.5349	2.909
	1.444
35.758	0.52
51.2355	0.402
	1.891
	0.343
15.4932	3.333
124.585	3.197
42.9817	0.727
35.8641	0.485
20.9134	0.585
	0.908
	0.635
39.0803	0.356
	0.307
	0.323
	1.019
55.4392	0.418
29.3848	0.593
43.8602	0.972
35.299	0.998
91.9158	0.919
	0.823
76.2043	0.636
18.0066	0.717
39.232	1.209
22.1484	0.441
24.3632	1.123
55.2326	0.912
13.0927	2.655
32.5352	0.472
49.0394	2.113
22.7907	0.291
29.2848	1.193
90.993	1.933
31.746	1
6.74891	0.882
8.9629	1.35
23.6019	1.367
61.8115	0.671
38.659	1.209
17.6495	0.66
38.3749	0.561
25.1725	0.916
29.1805	0.409
5.36483	4.166
55.506	1.637
42.3781	2.09
18.2724	0.683
26.5535	0.736
	0.806
47.4419	1.333
22.7367	1.014
69.9335
56.6564
18.3026
27.5644
73.2175
46.2269
33.1951
9.82835
7.71092
10.3046
13.1205
20.4021
109.379
18.9448
21.438
34.7222
59.2816
26.1035
17.2695
55.8324
59.6201
32.7696
11.2895
42.5145
45.162
53.1561
14.175
51.6796
105.406
56.6533
10.4739
50.7567
42.3588
9.49825
104.319
16.8612
15.0602
37.6523
38.6905
44.0199
78.0731
26.287
60.7143
39.6172
30.2404
50.6645
20.598
43.2078
39.3362
32.6045
34.0927
19.8044
38.206
53.9112
23.2919
36.7822
38.2782
21.0981
51.7719
15.7863
21.1061
20.4831
66.4452
38.0161
43.8429
11.2221
16.2791
36.0417
68.7104
19.2216
20.239
19.3727
23.6319
36.3938
33.8266
24.0041
36.6403
47.5547
43.4385
40.3108
38.5382
26.8774
6.90008
13.6511
27.3448
36.4359
26.9228
17.9956
10.5788
64.9248
15.9961
60.299
17.1051
26.6974
30.3629
53.9867
19.6404
18.0528
24.7725
33.5548
51.0638
31.78
35.0282
38.8704
10.1229
23.9731
42.2401
29.998
10.7309
33.19
49.5966
41.0437
15.6759
50.2366
35.5018
124.283
28.5535
19.2102
17.313
30.5233
39.6904
58.2673
77.3737
39.2027
36.947
53.7099
38.8574
36.0782
31.9448
40.6977
44.8505
40.5494
23.7153
60.8578
54.8173
32.1343
72.4569
45.2935
27.9043
39.9892
45.0878
19.9044
23.9724
49.5878
34.0659
54.335

## Sheet: Mixing ratio 12
Speed	Runlength
43.9892	1.43
20.2551	0.378
50.1107	0.181
40.7807	0.491
38.4828	0.139
60.4335	2.292
37.7314	0.318
39.4838	1.854
17.9888	0.444
70.598	0.085
54.3743	0.982
53.0051	0.702
105.648	0.318
31.242	0.489
22.2176	0.214
45.6811	0.165
42.0029	2.124
26.6058	1.922
66.113	0.199
89.4637	0.377
27.7741	0.418
28.6699	0.466
25.3322	0.427
21.041	0.152
80.7309	0.243
22.7021	0.041
38.9179	0.492
62.9153	0.303
76.8119	2.497
67.6633	0.611
23.9524	0.447
43.7085	0.421
45.7824	1.13
18.3093	0.496
44.9763	1.787
51.495	0.186
99.6678	0.36
47.6981	0.201
67.6533	1.792
36.5233	3.386
56.8106	0.171
39.2442	0.189
45.9338	0.636
40.2698	0.8
50.7831	2.14
63.0252	0.645
12.1725	1.341
30.9574	1.23
26.9261	4.101
51.2182	0.37
32.5085	2.094
	2.782
53.7356	0.167
138.704	0.118
32.6689	0.181
100.221	0.216
71.7608	2.162
15.6146	0.252
22.0318	0.271
30.0111	1.331
47.0418	0.453
53.7494	0.543
	1.737
36.0797	0.098
55.4881	0.159
23.2558	0.335
132.06	0.656
50.5889	0.201
5.70524	0.375
66.7774	0.685
41.5282	3.053
45.5149	1.313
68.5328	2.571
72.7021	0.547
55.4645	1.652
56.7899	0.166
44.9867	0.314
68.9369	0.326
	0.616
37.2568	0.24
90.2547	1.052
73.0897	1.478
23.4512	0.227
14.5626	1.196
40.9192	0.315
	0.663
53.8681	0.855
39.7342	0.199
47.5687	0.659
73.4219	0.08
59.1777	0.407
110.188	0.354
31.2767	0.13
66.4452	0.487
33.804	0.325
28.0019	0.068
71.9823	0.621
24.5143	0.225
26.9934	0.627
28.2392	0.108
27.88	0.118
53.3935	0.19
17.3588	0.239
	0.319
44.8505	0.775
49.0033	0.152
157.807	0.268
99.2525	0.183
	0.288
44.1584	0.515
67.7566	0.178
126.246	0.398
40.4712	0.042
101.329	0.388
39.8671	1.549
57.0321	0.919
98.5603	0.416
73.4588	0.328
23.2558	0.191
46.037	0.448
28.9111	0.255
43.6165	0.14
57.5858	1.463
60.5389	0.116
105.759	0.501
124.031	0.252
38.508	0.081
58.1395	0.087
29.637	0.131
96.3455	0.364
	0.41
166.445	0.528
52.3256	0.354
26.9103	0.279
	0.208
48.1728	0.312
	1.909
108.804	0.335
21.5947	0.533
97.2947	0.346
	1.529
41.7655	0.352
117.608	0.219
30.897	0.625
115.172	0.337
129.568	0.542
73.7464	0.26
111.296	0.075
35.4153	2.265
71.8439	1.762
55.2145	1.177
32.4843	0.965
27.9836	1.146
29.663	0.17
32.9295	0.392
42.873	0.424
	0.725
53.9867	0.317
8.89891	0.692
34.8376	1.203
48.7818	0.509
42.5033	0.377
29.1453	0.276
43.2649	0.282
25.672	0.126
81.3953	0.844
24.2869	0.262
41.5282	0.788
65.8223	1.058
54.7382	0.226
	0.314
34.4541	0.852
32.5198	0.624
89.4637	0.468
17.6335	0.378
33.4599	0.767
9.96678	0.495
46.7331	0.568
54.402	0.087
21.8162	0.357
	1.079
40.8715	0.801
	2.107
	0.375
34.1287	1.949
74.5135	0.808
	1.354
52.4179	0.682
31.4105	0.834
64.784	0.629
57.0825	1.304
49.0033	0.635
39.1552	0.393
42.8873	0.467
	0.359
6.02159	0.31
21.1794	0.61
27.5748	0.417
51.1756	1.611
33.3333	0.234
41.5282	0.357
18.1884	1.116
33.5548	0.468
66.152	0.457
22.6578	0.258
47.7718	1.203
7.97596	0.551
55.5414	0.489
52.7409	1.133
36.268	2.045
64.6456	0.531
59.6345	0.235
73.5643	0.933
27.3862	0.158
62.9719	1.195
53.5216	0.754
11.1058	3.194
53.9112	1.37
	2.248
54.5241	1.664
51.8272	3.427
44.6551	1.672
26.7857	0.933
68.9082	0.458
43.5849	0.055
40.6146	0.534
49.5279	0.326
47.8452	0.254
29.402	0.189
	0.87
17.7439	0.351
31.6293	1.969
65.6146	0.285
90.2295	1.017
50.0997	0.67
45.3474	0.377
31.6076	1.627
40.5893	0.541
43.8749	0.219
39.5326	0.884
37.0321	0.497
45.5834	0.327
	2.041
63.3998	0.3
22.8405	0.24
59.1362	0.274
67.691	2.005
42.1927	0.336
78.4884	0.549
	2.567
	0.901
40.144	1.523
83.2938	0.408
	2.139
66.7503	0.46
59.1777	1.593
45.6586	0.29
38.3778	0.247
104.374	1.012
22.1529	0.744
35.9468	0.627
22.7367	0.37
50.6358	0.374
137.597	1.156
67.8987	2.308
30.0032	0.711
83.0565	0.269
24.9169	1.246
65.0214	1.576
22.2038	0.216
42.9338	0.929
39.6504	0.663
53.9762	1.16
46.7712	0.084
44.3842	1.884
	1.021
48.4101	0.933
57.309	1.715
84.9022	0.365
	0.718
18.9013	1.536
40.144	0.079
82.0598	0.716
50.9413	0.385
61.794	0.197
104.153	0.18
47.2783	1.012
88.7518	0.366
87.2848	0.478
30.9184	0.406
56.2411	0.508
26.2849	1.465
27.5969	1.439
	0.795
26.4438	0.939
23.9203	0.38
37.6388	0.143
52.4442	0.764
24.704	0.192
15.5039	1.074
	0.549
45.3561	0.319
	0.447
18.0427	0.166
19.3729	0.54
28.4884	1.018
86.616	0.946
21.6853	0.422
38.659	0.488
21.8715	0.177
56.6366	0.529
27.8059	0.495
81.8106	0.907
23.0003	0.857
18.6785	1.11
75.9967	0.249
	0.553
37.8105	0.566
67.4419	0.342
140.642	0.644
97.3422	0.143
95.6146	0.489
18.6	0.221
27.8536	0.996
35.0683	1.11
29.6927	0.658
	0.878
	0.558
66.7949	1.154
63.7874	0.326
46.9488	0.04
91.196	1.017
48.1728	0.136
49.5017	2.911
55.1495	0.466
59.8007	1.041
30.746	1.078
52.3809	0.257
33.3808	0.146
33.7763	1.377
42.0029	0.248
19.5275	2.31
54.8173	0.486
35.0382	0.2
43.139	0.267
55.8744	0.502
29.5444	0.127
	0.73
34.0224	0.245
37.608	0.185
25.823	0.232
56.3036	0.402
33.9345	0.19
	0.209
	0.432
101.537	0.22
	0.381
73.4219	0.206
71.9341	0.261
40.0838	0.175
49.6829	0.234
30.3848	0.674
30.897	0.58
43.5669	0.051
	1.546
77.3612	0.226
0.55836	0.904
40.2231	0.401
22.5914	0.517
24.5459	0.196
40.7414	0.348
29.3091	0.403
44.7674	0.618
28.4607	0.183
16.1683	0.166
45.7475	0.173
51.495	0.301
67.3195	0.28
62.1007	0.691
47.4608
23.3432
33.3555
30.1376
33.684
58.1395
25.6091
64.2303
66.7774
63.1229
43.397
71.7608
45.6811
57.5355
34.2193
28.9036
58.1395
18.5097
74.6401
56.6738
16.9435
16.5684
26.8154
17.6666
95.159
57.2536
27.1318
30.4249
66.9435
36.6635
60.7973
30.6386
31.9306
50
58.1395

## Sheet: Mixing ratio 15
Speed	Runlength
13.0572	0.338
30.4305	0.861
19.2014	1.757
1.9358	0.592
30.0477	2.243
42.874	2.039
57.0321	0.618
77.8088	2.061
40.6752	0.906
64.633	0.428
20.0846	0.399
12.7699	0.246
41.3534	0.946
24.1383	0.465
4.6945	0.195
19.4491	0.281
21.6191	0.885
18.102	0.425
36.4756	0.527
3.79687	0.48
26.2705	0.427
52.2267	2.641
43.4449	0.68
19.2691	0.696
25.8558	0.716
14.439	0.226
26.453	1.481
28.5587	0.447
75.3045	0.272
28.6402	0.5
49.0692	1.861
12.7353	0.207
45.4042	0.984
33.5246	0.222
28.2392	0.323
71.3411	0.816
39.0836	1.247
16.447	0.901
65.8915	0.238
30.4114	0.238
45.4894	0.356
21.3178	0.077
39.0673	0.635
37.6523	0.272
37.9687	0.32
42.5665	0.41
28.5161	0.309
32.1152	0.116
25.0635	0.513
39.8671	0.264
69.5829	1.131
38.206	0.115
33.2226	0.16
31.5615	0.095
27.4086	0.066
	0.493
	0.315
88.8704	0.214
65.3378	0.236
82.5028	0.447
53.6447	0.549
46.037	0.194
65.1163	0.196
43.1894	0.208
66.2079	0.279
33.3412	0.281
41.7655	0.528
42.5853	0.282
34.4684	0.249
75.7475	0.228
49.0033	0.236
41.113	0.198
31.5615	0.19
36.6141	0.529
47.7846	3.078
37.237	0.269
83.887	0.404
46.7885	0.169
46.9862	0.198
114.064	0.412
51.8783	0.406
128.904	0.388
73.505	0.531
54.6096	0.263
61.7174	0.483
42.8848	1.549
30.9616	0.671
41.37	0.523
72.8128	0.263
61.1296	0.184
48.2519	0.61
36.914	0.2
23.8947	0.187
66.2606	0.359
50.7831	1.07
143.522	0.432
2.55814	0.308
54.6327	0.296
23.0897	0.139
71.1913	0.3
18.747	0.158
36.5448	0.198
44.3759	0.187
66.5282	0.801
37.0986	0.134
31.4428	0.53
53.9378	0.552
38.0952	0.344
45.7997	0.193
41.6428	0.727
34.7559	0.272
29.9003	0.216
44.4629	0.803
21.8023	0.21
85.3821	0.257
