# Supplementary material for: Bipolar filaments of human nonmuscle myosin 2-A and 2-B have distinct motile and mechanical properties
Source: eLife. 2018 Feb 8;7:e32871. doi: 10.7554/eLife.32871 (PMC5829915; doi:10.7554/eLife.32871)
Supplement: Figure 2—figure supplement 1—source data 1. [file elife-32871-fig2-figsupp1-data1.xlsx]

## Sheet: Summary
Mean Int	err	Ratio	err	# heads	err
0.66	0.01	1	0.0214275	30	0.642824
0.4	0.01	0.606061	0.017717	18.1818	0.87699
0.31	0.01	0.469697	0.0167396	14.0909	1.06918
0.21	0.01	0.318182	0.0159	9.54545	1.49914

## Sheet: NM2B
Intensity/100000
1.30958
0.40883
0.29873
0.71495
0.69085
1.64101
0.69826
0.84462
0.18374
1.33158
0.70994
0.41448
0.84183
0.50775
0.98763
0.71107
0.703
0.9819
1.86623
0.92719
0.43416
1.43421
0.98842
2.26604
0.96845
0.3715
0.42922
0.27577
0.9721
1.30629
0.94601
0.42892
1.26976
0.53628
0.3219
0.29566
1.01661
0.35114
0.48176
0.45194
0.54005
0.90295
0.40537
0.41428
1.64706
0.26301
0.42786
0.27244
0.79357
0.44023
0.93745
0.87837
0.76803
0.18498
0.69226
0.4113
0.87131
1.27214
0.69228
1.63871
0.75331
0.41743
0.6828
0.4894
1.775
0.60482
1.17508
0.50928
0.41625
0.87597
0.81279
0.3873
1.42473
0.48069
1.42395
0.5671
0.68967
0.90285
0.84164
0.90392
0.53735
0.783
0.84996
0.57732
0.59397
0.63936
1.21069
0.70817
1.04444
0.78415
0.66514
0.722
0.83039
0.61372
0.38988
0.7529
0.22406
1.22908
1.78007
0.64385
0.87706
1.00979
0.51794
0.52025
0.47674
0.49358
2.07772
1.42711
0.45535
0.871
0.55674
1.09664
1.04142
0.37202
0.47157
0.76613
1.36618
0.88929
0.39734
1.98557
0.75384
0.45984
0.71501
0.62541
1.25022
0.42904
1.6566
0.44307
1.00893
0.81602
1.93503
0.36332
0.64644
0.80065
0.39101
0.40459
2.13619
0.65794
0.31167
1.65522
0.69759
0.61137
1.42303
0.88592
0.65738
1.15914
1.15333
0.62401
1.51684
0.85847
0.54086
0.93342
0.93874
1.13488
0.41697
2.42822
0.81911
0.38883
0.77949
0.75521
2.17935
0.91335
0.46313
0.64524
0.28198
0.77368
0.83057
0.74705
1.45676
0.50307
0.27891
1.53083
1.45274
1.00504
1.00538
0.77187
3.1249
0.79087
0.79737
0.54507
0.48995
2.04672
0.52692
1.02371
1.56468
0.99188
0.6596
1.38702
0.81118
1.18086
10.6898
0.667
0.6643
1.65653
1.8392
0.30534
0.93274
2.23556
1.07373
0.7747
0.75625
0.67127
0.49614
0.55187
0.40743
0.74699
0.47538
0.9404
0.69942
0.67475
0.19295
0.46848
0.48386
0.63017
0.74914
0.95189
0.52124
0.2959
0.49352
0.35877
0.96043
0.40706
1.28481
2.22408
0.31411
0.2267
1.11067
1.60908
0.46359
0.48385
0.42016
0.37182
0.3251
0.70515
0.53171
0.52625
0.40214
0.74664
0.61896
0.82954
0.7754
0.27557
1.33853
0.54303
0.99341
0.82548
0.70722
0.9372
0.4542
0.5088
0.28916
0.43465
0.97598
0.25362
1.27733
0.47394
1.27787
0.63803
0.65537
0.19685
0.72388
0.3458
0.7889
0.44741
0.39326
1.60231
0.41052
0.588
0.23869
0.4572
0.49059
1.03345
0.3475
0.60186
0.40048
0.19393
1.09495
0.60472
1.11864
1.0564
0.42827
0.48518
0.27171
0.4534
0.49422
1.00035
0.14511
0.43694
0.23732
0.55515
0.84494
0.34345
0.37501
1.17192
0.19671
0.68789
0.77377
0.54379
0.3146
1.12894
0.1989
0.41241
1.70771
1.0679
0.63124
0.92149
0.44928
0.57519
0.3918
0.5113
0.48852
0.24706
0.73349
0.92282
0.24232
1.22665
0.18282
0.31889
0.57002
0.85758
0.40482
0.43927
0.56085
0.78209
0.76289
0.67065
0.47179
1.00583
0.28431
0.42134
0.67286
1.01061
0.63866
0.352
0.75781
0.32647
0.66451
1.11741
0.1661
0.48196
0.88272
0.59409
1.02326
0.67864
0.48412
0.33197
0.47998
0.68383
0.62183
1.70409
0.94639
0.73402
0.36471
1.99414
1.16092
0.85287
0.75182
0.36273
0.29794
1.99752
0.41886
0.71824
0.2711
0.51271
0.54148
1.49061
1.17111
1.27724
0.80407
0.41499
0.33181
0.59701
1.37327
0.30453
1.73973
0.57036
0.41014
1.52277
0.55663
0.98734
0.93834
1.27699
0.81995
0.34622
0.21585
0.90735
0.71275
0.55598
0.97368
0.42167
0.95077
0.80333
0.35985
0.24622
0.44102
0.17604
0.5679
0.35026
0.96276
0.65681
0.51093
1.54037
0.51289
0.62946
1.10086
0.46928
0.99052
1.09389
0.51339
0.1949
1.05552
0.29795
0.85464
0.61529
0.81812
1.24173
1.01731
0.37277
0.40038
0.75632
1.48683
0.59733
0.75155
0.36764
0.52369
0.40093
0.16766
0.47035
0.82467
0.98877
0.89889
0.28736
0.51755
0.36827
0.70041
0.7922
1.08056
1.62741
0.52528
0.83145
1.74317
0.8396
0.53394
0.63668
0.41147
0.60938
1.18854
1.13564
0.43995
0.49378
0.20905
0.61618
0.64735
0.43912
0.72745
1.30774
0.81225
0.6115
0.97454
0.57213
0.43383
0.47873
0.25096
0.43087
0.85687
0.2562
0.3545
0.44828
0.70196
1.48877
0.53308
0.55428
0.46453
0.74786
1.71823
0.40658
1.15519
0.70827
0.53334
0.35258
0.69547
0.6333
0.41914
0.66674
0.9975
1.06023
0.4141
0.9846
0.48317
1.00079
0.57162
0.68831
0.97312
0.5185
0.73303
2.70359
0.40396
0.49518
1.13503
0.62767
0.41065
0.22945
0.37266
0.59171
0.37548
0.44566
0.35011
1.4713
1.03714
0.30322
0.67665
0.61883
0.1912
0.64105
0.4518
0.29462
0.77733
1.0024
0.35481
0.56673
0.20365
0.60348
0.60171
0.99903
0.58091
0.76628
0.49417
1.51665
0.39197
0.57363
1.61205
1.39382
0.35719
0.39088
0.22811
0.63675
0.69167
0.71577
0.87863
0.61737
0.50143
0.38154
0.76645
0.571
0.24257
0.5905
0.50517
0.50559
0.59079
0.34795
0.74163
0.50021
1.39267
0.40879
0.32973
0.79783
0.70486
0.99777
0.60147
0.40824
0.72076
0.59017
0.31817
0.34086
0.57997
0.57292
0.6599
0.61088
0.24002
0.65554
0.56492
0.84172
0.34337
0.37399
0.4143
0.82375
0.91718
1.13648
0.43226
0.61047
1.71939
0.96104
0.15841
0.49168
0.67913
0.67487
1.33276
0.4009
1.32506
0.6786
0.69486
1.14796
0.82654
0.42734
0.48573
0.63357
0.5201
1.14333
0.27969
0.42875
0.55431
0.47889
0.37505
0.53
2.39485
0.28655
0.50824
0.8803
0.37634
0.65609
0.27661
0.64249
0.49254
0.34818
0.6196
0.40377
0.36549
1.02572
0.40832
0.58953
0.50668
0.97444
0.28566
0.54975
0.34818
0.46998
0.644
0.25979
0.95642
0.20563
0.20468
0.81087
0.31443
0.38242
0.50852
0.38731
1.08358
0.29514
0.38521
0.52035
0.56717
0.25773
0.56147
0.57972
0.57706
1.47372
0.75293
0.89827
1.74104
0.66492
1.35615
0.21856
0.49901
0.38264
0.36975
0.61594
0.1391
0.40304
0.38117
0.57701
0.54677
0.26601
0.38582
0.59709
0.30884
0.51111
0.4393
0.36048
0.29493
0.28821
0.25975
0.20618
0.57507
0.34952
0.57066
0.27267
2.39452
0.44686
0.38484
0.67546
0.71874
0.47466
0.42696
0.96793
0.73868
0.27194
0.64937
0.57397
0.69864
0.36896
0.46337
0.84367
0.87271
0.79557
0.40124
0.37722
0.52889
0.62251
0.50964
0.84164
0.43466
0.35773
0.34454
0.43373
0.48681
0.49274
0.54158
0.42668
0.52575
0.25153
0.83048
0.92717
0.50733
0.39631
0.25696
0.7842
0.2883
0.57161
0.40207
0.57812
0.18429
0.22224
1.18435
0.60193
0.7312
0.56178
1.22686
0.58631
0.64245
0.42679
0.32147
0.46863
0.3465
0.37311
0.47445
0.28506
0.37394
0.31259
0.48745
0.27918
0.24047
0.48463
0.42354
0.4989
0.44509
0.78392
0.53825
1.15763
0.38402
0.66272
0.53596
0.45386
0.87306
0.13486
0.2272
0.77466
0.7819
1.4319
0.54054
0.42172
0.44787
0.40768
1.39119
0.6018
0.6974
0.20597
0.41103
0.47277
0.306
0.41445
0.5853
0.31115
1.90624
0.51043
0.31141
0.41759
1.17451
0.51844
0.84002
0.20105
2.34065
0.76929
0.16399
0.31464
0.14132
0.55082
0.27625
0.69137
0.51168
0.99972
0.35281
0.43698
0.71787
0.2933
0.26905
0.42411
0.70905
0.36356
0.39278
0.72637
0.73522
0.13417
0.28346
0.22929
0.28838
0.54131
0.3346
1.35037
0.53334
0.39221
0.50908
0.28381
0.36544
0.43137
0.76651
0.81628
0.44311
0.4089
0.53757
0.19879
0.53514
0.9248
0.36421
0.67694
0.28987
0.37309
0.62866
0.72331
0.52277
0.32175
0.39485
0.64167
0.88078
0.36564
0.29389
0.61279
0.34614
1.12144
0.36315
1.15568
0.38917
0.33176
1.14206
0.63439
0.31103
0.57286
0.23114
0.45609
0.60403
0.46226
0.36471
0.32241
0.80715
0.30281
0.45544
0.33752
0.61587
0.2687
0.25691
1.50088
0.41817
0.28202
0.37938
1.19152
0.21973
0.52696
0.38258
0.25914
0.58777
0.83602
0.77302
1.02344
0.54708
1.63038
0.54376
0.25515
0.45046
0.30053
0.43047
0.39812
1.19957
1.01439
0.71543
0.59957
0.31517
0.50394
0.25424
0.28811
0.39716
0.80804
2.19164
1.52654
0.49816
1.32026
1.09809
0.21852
0.70419
0.40631
2.24911
0.44461
0.93685
0.50046
0.71896
0.32219
0.26368
0.81229
0.41758
0.65854
0.54486
0.5399
0.68987
0.71193
0.20905
1.23457
0.17963
0.641
0.85175
0.72325
0.58111
0.9837
0.34012
0.43635
0.16585
0.80451
0.55954
0.49559
0.27282
1.18593
0.64017
0.29152
0.1658
0.71287
4.63393
0.43413
0.27411
0.59255
0.29485
1.57265
0.50719
0.43926
0.57758
0.95194
0.71908
0.31198
0.22068
0.13526
0.33607
0.26538
0.30276
0.41518
0.65302
0.38025
0.50994
0.57911
0.37054
0.47481
0.44056
0.48434
0.61428
0.3466
0.67631
0.69514
0.80316
0.7065
1.49592
0.31138
0.54312
0.29211
1.36976
0.40598
0.68756
0.13862
0.30885
0.7614
0.70817
0.22161
0.4508
0.39963
0.25819
0.53848
0.77664
0.2863
0.45284
0.6172
0.45265
0.7216
0.31568
0.31451
0.54708
0.44969
0.53166
0.18501
0.54354
0.57825
0.35961
0.34621
0.32819
0.85962
0.33497
0.45751
0.72073
0.92569
0.87717
1.85227
0.39894
0.43556
0.24157
0.62072
1.07098
0.36196
0.52206
0.55447
0.94498
0.21184
0.35905
0.57299
0.35292
0.73726
0.70257
0.5293
0.45886
0.29976
0.33534
0.28102
1.75873
0.44025
0.19169
0.28879
0.6542
0.32216
0.65826
0.30628
0.43751
1.39017
0.50318
0.97575
0.78819
0.61384
0.64032
0.71775
0.1813
0.64887
0.44661
0.54492
0.58535
0.28737
0.57181
0.57813
0.59847
0.37762
0.32853
0.45599
0.25174
1.10677
0.25012
0.50128
0.1158
0.59701
0.99057
0.32761
0.67611
1.06507
0.38882
1.09366
0.79733
1.05878
0.49671
0.24956
0.48039
0.2727
0.94944
0.38436
0.22214
0.26785
1.15793
0.40105
0.57185
0.32497
0.3626
0.41526
0.73732
0.23174
0.23534
0.31449
0.24522
0.48868
0.43667
0.60805
1.24803
0.70659
0.31604
1.00315
0.42675
0.41177
0.20227
1.11558
0.34657
0.67478
0.79844
0.70644
0.34975
0.7329
0.30163
0.45839
0.66246
0.58596
0.56616
0.49231
0.69043
0.23811
0.37945
0.50392
0.40322
0.50579
0.79611
0.81511
0.50672
0.66129
0.57507
0.29836
0.54354
0.2805
0.69465
0.30974
0.50784
0.37931
0.24261
0.41371
0.34396
0.37012
0.43563
0.43195
0.50716
1.302
0.4702
0.24172
0.48009
0.72183
2.62771
0.28448
0.316
0.49576
0.34706
0.15118
0.47727
0.68966
0.51796
0.37168
0.50375
0.58691
0.19657
0.82738
0.2792
0.72364
0.44676
0.28398
0.4753
0.52342
0.68133
0.50658
0.27973
1.05512
0.48027
0.39138
0.50698
1.65603
0.36098
1.02198
1.95202
0.46359
0.36523
0.42019
0.5056
0.44217
0.3801
1.69369
0.64722
0.62904
0.34097
0.41064
0.20998
0.3441
0.73094
0.6923
0.50358
0.37163
0.78531
0.19183
0.55486
0.37828
0.89277
0.57078
0.88511
1.48208
0.46768
0.541
0.377
0.91925
0.31156
0.35711
0.30924
0.33653
0.6171
0.54572
0.32907
0.2576
0.33588
0.12086
0.66306
0.25446
1.18674
1.23981
0.73265
0.3717
0.52416
0.49319
0.42803
0.17025
2.26813
0.52715
0.303
0.86605
1.00418
0.1283
0.70995
0.51009
0.94581
0.20508
0.21647
0.78318
0.56768
0.77769
0.48432
1.01137
0.71276
0.60229
0.67894
0.24241
1.04892
0.36048
0.65133
0.35267
0.46035
0.45236
0.66622
0.41366
0.94788
0.28122
0.23
0.51521
0.44704
0.27433
1.16609
0.23019
0.15345
0.76688
1.11246
0.5979
0.31471
0.41639
0.38651
0.34813
0.34589
0.72261
0.32718
0.20977
1.5418
0.74995
0.4987
0.56987
0.36062
0.9598
0.20216
0.31232
0.49168
0.55232
0.86242
0.29636
1.36025
0.53897
0.44086
0.4533
0.65138
0.48106
0.24744
0.34943
0.42582
0.48509
0.22448
0.39178
0.66739
0.46439
0.87023
0.9972
0.53299
0.50276
0.74706
0.30073
0.24229
0.34762
0.29255
0.39703
0.41112
0.4624
0.62486
1.2474
0.41925
0.38346
0.93782
0.74907
0.33315
0.31191
0.62251
0.57163
0.2267
0.43453
0.24717
1.34417
0.40327
0.72776
0.80007
0.68761
0.33045
0.26496
0.67436
0.57044
0.28198
0.58813
0.24447
0.95222
1.99291
0.81399
0.29552
0.95883
0.32882
0.36696
0.47363
0.51793
1.65238
0.86263
1.1907
0.60723
0.3537
0.77739
0.20552
0.88212
0.65664
1.35253
0.54268
1.6276
0.75877
1.12041
0.71489
0.19466
0.44087
0.47137
0.56302
0.32453
0.27926
0.58264
0.95021
0.89372
0.61145
0.32903
1.40379
1.16576
1.02231
2.30455
0.57808
0.33447
0.63421
0.57814
1.08106
0.71954
0.53234
0.56687
0.4935
0.25117
0.44344
0.45475
0.43456
0.6336
0.18474
1.37047
0.5785
0.33181
2.63734
0.76894
0.46987
0.58982
0.408
0.51179
0.50201
0.33635
0.41866
0.43159
0.69781
0.39442
0.35759
0.44378
0.46946
0.54593
0.66617
0.45448
0.72013
0.29964
0.59125
0.59767
0.25525
0.54528
0.35086
0.65102
0.43908
1.04824
0.57255
0.74965
0.43966
0.40676
0.5228
0.24188
0.72054
0.62741
0.72917
0.73231
0.15417
0.27662
0.29484
0.45857
0.39947
0.55402
0.50828
0.48386
1.5943
0.67406
1.16295
1.24014
0.53182
0.56955
1.14112
2.1119
1.59487
0.81944
56.8961
38.332
15.4162
49.211
19.7605
13.899
52.8381
50.5889
30.1935
33.5246
78.4422
55.344
57.884
34.1589
34.0611
84.8284
46.6626
63.0122
12.3137
23.7497
43.8212
72.8128
0.67137
39.5251
58.3969
8.10856
102.537
31.4692
58.6451
61.1157
6.68024
0.60773
6.43071
22.1212
17.6792
50.6772
19.2362
78.2807
36.7525
53.3119
39.2389
66.7447
27.6807
59.7602
44.5183
9.78656
20.5004
61.6611
11.6482
46.2002
41.2168
71.2054
61.0465
36.1296
51.8468
53.0303
21.8548
16.3609
43.3451
7.08077
20.1031
14.6252
11.2148
43.5921
71.0726
39.7564
47.3568
15.6924
76.4742
47.6388
19.5942
30.3969
39.1288
11.9649
46.6
42.4419
67.7741
74.1468
40.2404
57.8375
6.11374
8.20677
20.1115
12.443
38.3808
40.9468
39.8361
60.8724
40.0665
41.4714
16.4364
68.1063
37.8845
77.554
35.3583
57.2782
42.3474
59.2632
36.1951
31.3769
23.9901
33.4899
7.65618
46.3606
59.2851
27.9372
64.7118
10.3461
37.204
46.0074
76.6777
52.9418
42.2229
62.7907
43.5058
28.1254
52.8311
47.883
76.056
28.1367
38.7672
15.6342
44.0571
52.9226
50.7423
42.8631
38.4053
84.5946
51.7839
38.7501
79.2945
39.9049
40.9201
121.078

## Sheet: Mixing ratio 11
Intensity/100000
0.44154
0.31371
0.31726
0.26717
0.2668
0.3238
0.41912
0.4339
0.47818
0.9175
0.3051
0.15737
0.28882
0.44699
0.23568
0.33055
0.23539
0.39103
0.41689
0.28849
0.43997
0.26173
1.40399
0.17883
0.21156
0.44856
0.76628
0.58776
0.53402
0.52062
0.26097
0.45357
0.27319
0.27501
0.32847
0.23499
0.14176
0.30208
0.24441
0.25078
0.19236
0.28007
0.17606
0.17661
0.85675
0.29276
0.31024
0.40628
0.21735
0.36569
0.52049
0.6975
0.58731
0.48298
0.28564
1.29763
0.48899
0.28757
0.13871
0.16882
1.01579
0.73244
0.31216
0.18557
0.17711
0.46974
0.31938
0.48204
0.30676
0.26213
0.30428
0.31474
0.22021
0.28675
0.60348
0.38113
0.24289
0.59991
0.56137
0.20529
0.28917
0.30679
0.247
0.25154
0.2764
0.14225
0.49866
0.22534
0.48863
0.1583
0.37683
0.45647
0.14226
0.54932
0.1589
0.27659
0.41608
0.45949
0.20322
0.26225
0.48721
0.33112
0.53717
0.24601
0.33092
1.32007
0.26785
0.18229
0.38165
0.15531
0.59916
0.36674
0.39727
0.42748
0.24913
0.42326
0.22435
0.22401
0.24152
0.31665
0.51773
0.26972
0.19796
0.30952
0.50116
0.33929
0.25242
0.13084
0.36623
0.31786
0.37878
0.28313
0.45649
0.31847
0.22617
0.37416
0.26391
0.30143
0.38272
0.31834
0.26523
0.32878
0.8389
0.16273
0.55259
0.58879
0.33329
0.44057
0.21167
0.42378
0.3007
0.30306
0.49097
0.17244
0.6971
0.25822
0.40379
0.29041
0.54767
0.4485
0.29715
0.35367
0.77766
0.24798
0.17745
0.39206
1.36494
0.28066
0.36298
0.33711
0.41054
0.28722
0.25842
0.27735
0.17302
0.38739
0.99791
0.30659
0.29193
0.24888
0.15796
0.27259
0.30481
0.16083
0.15472
0.24224
0.36993
0.32362
0.35507
0.42489
0.19287
0.23069
0.22171
0.34488
0.69515
0.2322
0.45845
0.43736
0.27676
0.6625
0.35702
1.9445
0.26124
0.26223
0.37936
0.48554
0.81466
0.30263
0.2156
0.4519
0.64537
0.16963
0.35455
0.87717
0.20796
0.39432
0.39192
0.27918
0.4415
0.42656
0.37564
0.19501
0.33272
0.23213
0.29955
0.26768
0.61159
0.32145
0.42303
0.30991
0.29845
0.39911
0.6804
0.61104
0.21704
0.45061
0.18272
0.29561
0.25075
0.18612
0.15167
0.13692
0.33441
0.18905
0.24363
0.34544
0.42138
0.415
0.37619
0.28082
0.22432
0.31823
0.51669
0.26581
0.42364
0.60004
0.36887
0.41457
0.23536
0.26267
0.49481
0.22263
0.17493
0.30008
0.3808
0.39374
0.27476
0.7889
0.44855
0.40557
0.25782
0.33453
0.45906
0.28446
0.3528
0.27698
0.29581
0.37257
0.29231
0.31094
0.14571
0.24574
0.21935
0.16676
0.49053
0.45202
0.34577
0.33861
0.245
0.28071
0.62777
0.32211
0.40833
0.21499
0.64197
0.31144
0.4366
0.59887
0.60877
0.16471
0.25915
0.41272
0.33407
0.34349
0.35365
0.50754
0.67405
0.53956
0.18914
0.35848
0.46437
0.20041
0.3144
0.24029
0.22348
0.37883
0.25871
0.24569
0.2189
0.91763
0.1339
0.5072
0.49935
0.52535
0.28766
0.42858
0.36217
0.29781
0.28789
0.30737
0.89856
0.53751
0.29205
0.30367
0.19956
0.15172
0.92921
0.22328
0.53334
0.30331
0.3112
0.48838
0.29058
0.30978
0.2667
0.76419
0.47593
0.17937
0.63472
0.55986
0.26072
0.33176
0.49629
0.34157
0.41668
0.44154
0.3093
1.36546
0.21615
0.61848
0.32279
0.34065
0.24033
0.36843
0.11173
0.40828
0.24064
0.53746
0.45172
0.40798
0.22661
0.24158
0.33031
0.18964
0.38435
0.3171
0.37574
0.59646
0.69641
0.28081
0.16856
0.42867
0.37896
0.34103
0.31164
0.26064
0.41699
0.39983
0.24939
0.24477
0.37549
0.23999
0.41397
0.30727
0.45001
0.29441
0.29632
0.31112
0.53596
0.3223
0.36767
0.31878
0.34983
0.58296
0.48572
0.2782
0.31918
0.24372
0.40803
0.39754
0.58393
0.24512
0.27056
0.23203
0.3848
0.23844
0.59768
0.20324
0.4785
0.7854
0.51529
0.50859
0.25441
0.52956
0.31044
0.36648
0.59165
0.35257
0.37294
0.2142
0.22503
0.13287
0.50075
0.49644
0.21505
0.36125
0.48165
0.6019
0.29074
0.25029
0.33709
0.25546
0.32371
0.2801
0.2257
0.23363
0.25951
0.22705
0.35422
0.37228
0.72849
0.28808
0.37556
0.18237
0.32396
0.48268
0.13313
0.30901
0.2441
0.34739
0.39867
0.43096
0.61974
0.5881
0.63568
0.14506
0.22097
0.16294
0.23012
0.21128
0.25629
0.21537
0.2503
0.25399
0.23725
0.44603
0.30301
0.83348
0.4488
0.65952
0.29595
0.35661
0.22526
0.35329
0.25237
0.33544
0.35047
0.37917
0.35062
0.21909
0.19607
0.15305
0.3589
0.56722
0.4764
0.35392
0.16514
0.1513
0.2128
0.50951
0.26368
0.38613
0.41816
0.58158
0.18278
0.22711
0.3546
0.15719
1.08697
0.20853
0.14826
0.29139
0.49811
0.41247
0.32746
0.4968
0.30101
0.26464
0.28433
0.65769
0.49797
0.2157
0.38386
0.47484
0.24785
0.12252
0.17661
0.26018
0.57441
0.62366
0.24963
0.32798
0.31674
0.24969
0.20451
0.20296
0.55609
0.61461
0.18828
0.32642
0.23526
0.27678
0.98064
0.30109
0.62549
0.28892
0.49038
0.49493
0.44209
0.47532
0.25166
0.2669
0.55174
0.14352
0.14708
0.28335
0.1855
0.28257
0.38523
0.47891
0.24553
0.79746
0.2378
0.51334
0.29667
0.40453
0.40604
0.2843
0.45693
0.31985
0.20046
0.40129
0.6067
0.38285
0.60445
0.41117
0.52924
0.1626
0.34636
0.59119
0.42509
0.41178
0.27379
0.27056
0.58866
0.35207
0.25523
0.23161
0.40078
0.23806
0.55675
0.14933
0.45092
0.3518
0.28551
0.27943
1.03287
0.50918
0.49681
0.43303
0.35222
0.28876
0.71748
0.48623
0.35113
0.16984
0.69619
0.40965
0.25257
0.55279
0.18587
0.41493
0.28483
0.17445
0.32065
0.38066
0.27285
0.38355
0.29188
0.4051
0.37842
0.37794
0.56242
1.27574
0.74498
0.44551
0.88998
0.63252
0.47104
0.35211
0.24679
1.01745
0.2034
0.75527
0.25737
0.62804
0.33454
0.22085
0.27511
0.27457
0.19072
0.62553
0.21973
0.36443
0.34296
0.8393
0.58142
0.34786
0.22495
0.2959
0.51005
0.36748
0.86093
0.39071
0.20378
0.46536
0.39131
0.99265
0.47698
0.4455
0.28332
0.26109
0.23869
0.31239
0.37109
0.39785
0.17939
0.14956
0.69519
0.60112
6.37082
0.59112
0.40845
0.29698
0.47086
0.25799
0.29158
0.37807
0.28744
0.33163
0.41813
0.27824
0.24638
0.17563
0.82357
0.19741
0.30273
0.25367
0.23799
0.77156
0.66145
0.31919
0.36693
0.47735
0.32867
0.42388
0.18063
0.20446
0.66644
0.35521
0.18545
0.26721
0.21593
0.49756
0.33371
0.20271
0.17145
0.20519
0.34223
0.26497
0.44273
0.24116
0.20392
0.36043
0.3266
0.20177
0.46882
0.31451
0.29859
0.36245
0.13649
0.60159
0.36172
0.12063
0.13122
0.22461
0.44133
0.24473
0.3939
0.36351
0.29028
0.25123
0.4167
0.34558
0.30343
0.20127
0.28081
0.52351
0.27421
0.24187
0.58222
0.27435
0.21925
0.29105
0.3274
0.19245
0.4766
0.25557
0.72065
0.19808
0.40846
0.88774
0.36269
0.32568
0.29202
0.74992
0.30762
0.66505
0.19764
0.18505
0.35943
0.41681
0.72172
0.31809
0.23309
0.23846
0.28293
0.48754
0.16431
0.65109
0.69652
0.39119
0.34207
0.42778
0.36429
0.95642
0.52978
0.43752
0.26894
0.36947
0.31961
0.14428
0.24508
0.48931
0.4388
0.46308
0.62546
0.14736
0.66326
0.32572
0.55062
0.31161
0.78214
0.15477
0.32298
0.92622
0.57004
0.41942
0.58454
0.19655
0.21139
0.53739
0.15839
0.19975
0.42057
0.29462
0.50282
0.46881
0.35883
0.47618
0.36008
0.20109
0.559
0.20189
0.23421
0.30851
0.62748
1.5048
0.13055
0.34574
1.03319
0.30913
0.22057
0.77562
0.22255
0.25992
0.45568
0.20387
0.27309
0.53162
0.42877
0.26632
0.75231
0.40918
0.494
0.39269
0.27959
0.4172
0.40803
0.3003
0.4862
0.26506
0.25606
0.12957
0.25917
0.21182
0.23634
0.51538
0.50529
0.28118
0.26991
0.4408
0.33582
0.30708
0.25511
0.3468
0.3881
0.60989
0.39804
0.29229
0.27645
0.24299
0.59727
0.51974
0.44204
0.30394
0.25584
0.40514
0.46504
0.36078
0.38876
0.15126
1.71216
0.38092
0.39883
0.31251
0.37368
0.16302
0.88681
0.1879
0.59407
0.38551
0.39373
1.06262
0.28474
0.19789
0.68124
0.56248
0.34715
0.54645
0.26291
0.56611
0.77058
0.38563
0.30798
0.56549
0.28709
0.21227
0.23862
0.79381
0.50194
0.32147
0.12056
0.32531
0.34295
0.28204
0.59796
0.1365
0.17709
0.20346
0.31192
0.28243
0.25652
0.36314
0.45359
0.61638
0.31957
0.59002
0.26837
0.28221
0.55951
0.21791
0.45879
0.20175
0.50494
0.26672
0.31626
0.44625
0.16192
1.32697
0.37449
0.22645
0.35894
0.15845
0.38637
0.41684
0.32689
0.36621
0.32993
0.44359
0.61867
0.48878
0.33212
0.2485
0.8385
0.31985
0.13357
0.46051
0.37865
6.37082
0.59112
0.40845
0.73301
0.34582
0.34404
0.19237
0.70582

## Sheet: Mixing ratio 12
Intensity/100000
0.18325
0.30562
0.30562
0.27061
0.19855
0.3621
0.2733
0.55084
0.09748
0.33861
0.28572
0.28535
0.19277
0.29016
0.2169
0.13086
0.23084
0.83737
0.10758
0.23448
0.09911
0.20622
0.22966
0.26785
0.33413
0.19976
0.19717
0.37442
0.22229
0.26426
0.53238
0.57102
0.2412
0.21743
0.40842
0.15811
0.53685
0.23466
0.3631
0.21459
0.11044
0.26766
0.26354
0.23528
0.34821
0.29043
0.44673
0.23856
0.15725
0.18408
0.19703
0.30191
0.10379
0.26838
0.40414
0.25873
0.32149
0.21739
0.22116
0.27093
0.20972
0.42167
0.34178
0.34136
0.4985
0.44143
0.32952
0.22058
0.27008
0.2128
0.17834
0.5288
0.28719
0.19026
0.2103
0.15509
0.1632
0.30898
0.33648
0.17387
0.53941
0.37931
0.32793
0.29629
0.23435
0.19247
0.25665
0.18598
0.3259
0.25868
0.25597
0.23632
0.09566
0.42411
0.39305
0.14452
0.24438
0.17281
0.18987
0.22683
0.15155
0.18031
0.44684
0.3742
0.53864
0.16777
0.32027
0.32181
0.50785
0.28604
0.26172
0.31222
0.27946
0.19393
0.34835
0.28423
0.14497
0.12493
0.15018
0.12351
0.41393
0.22156
0.18185
0.22834
0.12642
0.28325
0.2523
0.10528
0.12153
0.14842
0.24274
0.52858
0.30141
0.26899
0.28217
0.16944
0.19533
0.17788
0.13297
0.33358
0.40537
0.26035
0.25001
0.3748
0.34466
0.19178
0.26236
0.24886
0.316
0.4416
0.20185
0.11114
0.33463
0.18561
0.20417
0.36194
0.28404
0.19603
0.39277
0.28327
0.32141
0.3234
0.47099
0.37038
0.16701
0.19894
0.33975
0.59172
0.33867
0.17133
0.13255
0.27439
0.94972
0.42234
0.16293
0.93929
0.25273
0.26874
0.12415
0.16594
0.38952
0.28593
0.73547
0.30381
0.3943
0.16685
0.19665
0.36121
0.26076
0.33687
0.27072
0.31872
0.17134
0.22558
0.19358
0.32511
0.23528
0.28314
0.40726
0.52531
0.3941
0.27095
0.82427
0.51902
0.67574
0.13306
0.51829
0.63857
0.37898
0.30508
0.26541
0.24164
0.73542
0.21158
0.22818
0.62181
0.36106
0.22651
0.52669
0.25933
0.73541
0.4726
0.32888
0.21158
0.29852
0.17046
0.31653
0.11419
0.13796
0.60954
0.27172
0.30767
0.14862
0.48564
0.30585
0.24909
0.535
0.33137
0.17496
0.25822
0.1598
0.31754
0.34554
0.37163
0.36972
0.31778
0.42587
0.41289
0.23121
0.4636
0.46424
0.8088
0.4166
0.60313
0.1578
0.94052
0.08268
0.37597
0.4981
0.23515
0.18165
0.25649
0.18992
0.26151
0.60308
0.34982
0.20793
0.24929
0.84088
0.28327
0.46234
0.31564
0.40955
0.42341
0.29349
0.47105
0.18668
0.61152
0.16234
0.28559
0.47813
0.36191
0.52641
0.32694
0.28061
0.12396
0.49051
0.23595
0.19997
0.42083
0.28471
0.17782
0.39113
0.2077
0.64174
0.26017
0.09372
0.31606
0.14267
0.29526
0.21118
0.16326
0.34852
0.14762
0.19827
0.17431
0.22724
0.20611
0.21297
0.17453
0.32517
0.15831
0.7913
0.40029
0.36337
0.16177
0.23397
0.24008
0.3564
0.22831
0.31758
0.23294
0.26643
0.32877
0.49576
0.21224
0.35344
0.1992
0.23702
0.21106
0.16262
0.23631
0.20901
0.42624
0.38084
0.30762
0.22107
0.21407
0.39327
0.32501
0.16166
0.21081
0.19707
0.19827
0.39439
0.39941
0.24752
0.33147
0.24095
0.28522
0.24602
0.38918
0.26454
0.19532
0.8074
0.28802
0.3631
0.20097
0.35236
0.25209
0.16752
0.19734
0.3335
0.16596
1.16508
0.35581
0.21738
0.26474
0.25559
0.24976
0.17652
0.21473
0.40539
0.34303
0.25998
0.21506
0.21042
0.22205
0.29885

## Sheet: Mixing ratio 15
Intensity/100000
0.09727
0.14582
0.54518
0.1151
0.12751
0.19046
0.15378
0.89209
0.34298
0.26589
0.13477
0.10057
0.13953
0.32623
0.11983
0.16144
0.26108
0.10277
0.10563
0.15665
0.17022
0.18756
0.50541
0.39029
0.21373
0.12553
0.15874
0.18132
0.08966
0.1141
0.68807
0.1646
0.47065
0.19256
0.40046
0.12993
0.20276
0.11117
0.41863
0.23037
0.12037
0.16549
0.10089
0.12429
0.29965
0.1933
0.16332
0.15176
0.16914
0.23206
0.25039
0.17814
0.16736
0.11003
0.10731
0.26645
0.69318
0.14409
0.09774
0.14612
0.22403
0.08634
0.1539
0.10171
0.08375
0.21815
0.21703
0.09096
0.39844
0.15401
0.09101
0.19539
0.12223
0.1858
0.53946
0.13317
0.13062
0.08043
0.29255
0.14376
0.16608
0.18616
0.2079
0.10709
0.1195
0.48481
0.24461
0.39426
0.08544
0.12688
0.16835
0.08109
0.21578
0.11505
0.10489
0.08581
0.11964
0.09877
0.10685
0.31003
0.09123
0.26382
0.0878
0.10422
0.13306
0.20338
0.40798
0.14783
0.09219
0.19455
0.43283
0.09451
0.46575
0.12608
0.1019
