# Supplementary material for: Bipolar filaments of human nonmuscle myosin 2-A and 2-B have distinct motile and mechanical properties
Source: eLife. 2018 Feb 8;7:e32871. doi: 10.7554/eLife.32871 (PMC5829915; doi:10.7554/eLife.32871)
Supplement: Figure 3—source data 1. [file elife-32871-fig3-data1.xlsx]

## Sheet: Speed
TRACK_MEAN_SPEED
54.8452
189.573
126.216
54.8746
50.7086
50.9104
121.366
18.8511
85.6793
57.1341
75.6122
94.0403
199.982
148.183
96.9944
99.4832
208.564
197.896
66.2535
97.2883
97.7373
44.3449
166.257
160.803
275.332
66.9314
67.0368
119.977
45.598
305.556
91.8923
70.1398
132.06
136.472
160.187
178.398
170.1
238.947
68.1063
78.292
58.335
88.8309
88.333
71.1794
143.023
46.0294
163.228
80.1034
92.3964
188.01
54.0109
142.724
193.878
99.4761
158.341
230.422
82.1137
235.05
120.578
337.209
128.322
89.6171
187.358
52.4115
131.613
170.362
73.4358
87.2907
233.428
164.373
71.7175
184.897
102.278
101.569
68.6398
40.6018
84.856
235.696
133.785
89.701
284.468
159.658
83.6379
160.655
195.657
183.958
120.12
200.549
33.2737
107.309
39.9631
161.13
105.17
104.685
208.887
141.895
128.856
141.963
156.063
87.1209
85.4559
125.273
254.527
173.034
220.218
161.591
82.7701
184.385
95.0854
221.805
186.535
158.638
129.417
92.5077
189.671
199.114
239.737
179.597
153.277
156.496
233.817
100.063
61.0384
272.61
154.248
210.325
150.394
130.71
131.137
161.604
161.217
170.719
285.61
162.258
301.722
272.069
226.632
182.171
257.527
286.445
321.31
142.555
198.429
