# Supplementary material for: Bipolar filaments of human nonmuscle myosin 2-A and 2-B have distinct motile and mechanical properties
Source: eLife. 2018 Feb 8;7:e32871. doi: 10.7554/eLife.32871 (PMC5829915; doi:10.7554/eLife.32871)
Supplement: Figure 4—source data 1. [file elife-32871-fig4-data1.xlsx]

## Sheet: Summary
Mixing ratio	Mean green Int	err	Rel Green int	Mean red Int	err	Rel Red int	F	err
1	0	--	0	0.85	0.05	1	1	0.09
0	0.66	0.01	1	0	--	0	0	--
02:01:00	0.64	0.01	0.969697	0.26	0.01	0.305882	0.239799	0.03
01:01:00	0.28	0.01	0.424242	0.21	0.01	0.247059	0.36803	0.06
01:02:00	0.17	0.01	0.257576	0.541	0.02	0.636471	0.711899	0.03

## Sheet: NM2A
Intensity
0.69414
0.55779
0.41739
0.26913
0.30288
0.57396
0.15559
0.28486
0.13023
0.26309
0.26673
0.30175
0.14844
0.24411
0.30122
0.43485
0.12604
0.20067
0.23163
0.24339
0.23179
0.38175
0.20606
0.26139
0.3144
0.29268
0.21794
0.30297
0.3349
0.30937
0.49388
0.21793
0.39715
0.37173
0.68983
0.48454
0.63805
0.33848
0.50135
0.84708
0.67697
0.97981
2.26949
0.56419
1.43833
0.30726
0.58626
2.90911
0.39778
2.51251
1.10413
0.55651
1.88545
1.11852
1.10832
1.10468
1.0125
0.94872
1.5003
1.65873
0.83991
0.85115
0.66445
1.35295
0.47931
2.10667
2.94981
0.74622
1.07877
0.8033
1.67034
1.55638
2.27079
0.45524
0.84653
0.75018
2.30139
0.81125
2.12875
0.66971
0.53835
1.65905
0.44518
0.61848
1.86159
1.08894
0.66197
0.93813
1.23389
0.50297
0.8159
0.36026
0.44788
1.00626
0.63625
0.34449
0.57481
0.40929
0.95468
0.62032
1.61266
1.03031
3.14467
0.64618
0.81335
1.74714
1.92505
1.25962
0.55476
1.92356
1.56694
1.58445
0.5781
1.30196
0.98296
0.48685
1.26472
0.59782
0.82799
0.3056
0.71514
0.62238
0.71889
0.60887
0.80732
0.59931
0.4116
0.85046
0.78731
0.57321
1.12317
0.81038
1.06182
0.82673
0.2827
0.87153
1.0319
0.9786
0.56551
0.69964
1.04329
0.47274
1.91204
1.08455
0.51282
0.45048
0.74091

## Sheet: Mixing ratio 11
Green Intensity	Red Intensity
0.28725	0.35681
0.22552	0.12423
0.42864	0.18854
0.33977	0.16393
0.09106	0.0479
0.08379	0.15264
0.24156	0.28886
0.1892	0.08039
0.45263	0.22845
0.0633	0.15048
0.05408	0.04066
0.2316	0.11633
0.22791	0.01704
0.2057	0.16929
0.208	0.11793
0.3217	0.25496
0.41595	0.46168
0.6774	0.26046
0.29339	0.17129
0.16176	0.13014
0.10717	0.11523
0.23322	0.23263
0.23491	0.39583
0.25511	0.1048
0.21038	0.21684
0.13046	0.04056
0.14122	0.1858
0.26484	0.5799
0.05737	0.15005
0.296	0.22109
0.22243	0.12037
0.14887	0.11429
0.10094	0.06984
0.16514	0.05506
0.19902	0.0922
0.24575	0.30585
0.07648	0.20953
0.46707	0.08375
0.06308	0.16519
0.21524	0.07997
0.06094	0.14472
0.09676	0.27395
0.47829	0.12657
0.125	0.0631
0.07129	0.10052
0.16963	0.1387
0.06705	0.05701
0.06854	0.11391
0.12619	0.06746
0.22252	0.06017
0.28276	0.16502
0.34325	0.14731
0.3631	0.29675
0.31242	0.07143
0.12156	0.07776
0.19832	0.1216
0.07289	0.05432
0.49747	0.44222
0.11536	0.05032
0.11252	0.0728
0.08184	0.24465
0.09483	0.07032
0.06888	0.02737
0.15799	0.22774
0.3484	0.47592
0.73462	0.27814
0.2293	0.17056
0.33572	0.21437
0.3349	0.38079
0.17809	0.32902
0.27994	0.12834
0.18363	0.26551
0.17187	0.0248
0.33723	0.22657
0.13831	0.12485
0.13233	0.13849
0.33791	0.17982
0.21055	0.29553
0.33546	0.21206
0.25603	0.10794
0.12021	0.13522
0.10682	0.08308
0.16179	0.11911
0.09956	0.03452
0.10633	0.07606
0.09955	0.11278
0.26177	0.1023
0.23	0.11798
0.26644	0.25571
0.21309	0.08388
0.1748	0.07467
0.26748	0.21913
0.21361	0.27173
0.06339	0.04925
0.23967	0.18184
1.06676	0.97534
0.06917	0.10999
0.43784	0.36956
0.19147	0.08245
0.18588	0.22672
0.41671	0.85009
0.36774	0.18307
0.60583	0.29735
0.19723	0.18143
0.26098	0.08866
0.25768	0.10501
0.1237	0.03473
0.29561	0.21789
0.10513	0.04608
0.1668	0.18155
0.142	0.12364
0.23416	0.0891
0.33732	0.07549
0.17804	0.10786
0.05894	0.03597
0.28541	0.42576
0.09581	0.19361
0.09055	0.10439
0.19423	0.08402
0.22804	0.19707
0.52238	0.33027
0.29034	0.11743
0.14719	0.14992
0.16552	0.08578
0.06486	0.08416
0.15753	0.07735
0.09926	0.13349
0.64772	0.61881
0.09567	0.11033
0.13391	0.11408
0.44823	0.3655
0.09801	0.16995
0.17472	0.13826
0.69796	0.26484
0.31509	0.15522
0.32093	0.25157
0.26892	0.14518
0.24293	0.07768
0.09433	0.15949
0.33134	0.10356
0.10751	0.07251
0.23672	0.25535
0.24636	0.20673
0.24754	0.18047
0.15913	0.16616
0.78464	0.26712
0.30425	0.08003
0.09467	0.13553
0.10945	0.13582
0.07954	0.12617
0.06851	0.10922
0.36938	0.349
0.53797	0.30911
0.19246	0.00589
0.29155	0.09343
0.07011	0.28033
0.11779	0.11463
0.14524	0.22219
0.0904	0.1395
0.20078	0.22428
0.12765	0.08053
0.54676	0.30544
0.12002	0.09987
0.13891	0.14591
0.23475	0.10652
0.13372	0.06931
0.0948	0.25281
0.44888	0.34097
0.12668	0.09825
0.57621	0.41014
0.19836	0.28374
0.15191	0.12034
0.41641	0.51833
0.27378	0.13518
0.13025	0.1418
0.15391	0.10073
0.39581	0.4442
0.06902	0.1554
0.35358	0.3682
0.23682	0.10308
0.23882	0.44483
0.21491	0.12831
0.12708	0.14329
0.20741	0.28182
0.12214	0.0944
0.15393	0.06567
0.12098	0.16007
0.19979	0.1725
0.18949	0.2386
0.33145	0.24337
0.54455	0.7569
0.2408	0.09014
0.14678	0.11713
0.17847	0.30089
0.97407	0.31508
0.36911	0.11414
0.15911	0.23788
0.25286	0.19428
0.29715	0.11884
0.25294	0.11688
0.20603	0.14664
0.11919	0.07616
0.12776	0.1293
0.14787	0.12895
0.62972	0.45571
0.1356	0.10188
0.1274	0.0917
0.24977	0.30645
0.18179	0.11216
0.39724	0.22284
0.20168	0.07576
0.11604	0.10964
0.35785	0.25296
0.07012	0.22412
0.18518	0.27079
0.24345	0.16187
0.31354	0.26431
0.20541	0.07525
0.25762	0.29083
0.29446	0.19663
0.109	0.12444
0.32243	0.49896
0.42697	0.71186
0.20645	0.56464
0.0644	0.12616
0.21596	0.07508
0.3455	0.03745
0.18951	0.09293
0.17939	0.2594
0.07311	0.11892
0.28179	0.21394
0.48919	0.22868
0.27743	0.20994
0.09028	0.09512
0.19902	0.24913
0.13409	0.09204
0.17423	0.04124
0.14541	0.14727
0.28836	0.51101
1.16072	0.46432
0.06691	0.07908
0.1089	0.56341
0.24464	0.1941
0.63315	0.49142
0.5593	0.63535
0.2109	0.16461
0.12121	0.1323
0.608	0.18766
0.24435	0.23959
0.39007	0.12602
0.14418	0.08834
0.2838	0.13849
0.50196	0.25094
0.68844	0.42709
0.2357	0.22824
0.13098	0.23993
0.44293	0.26213
0.34393	0.29264
0.088	0.10745
0.20717	0.14183
0.54266	0.49885
0.11844	0.14662
0.17799	0.14364
0.18092	0.13675
0.33464	0.0978
0.0707	0.08275
0.29631	0.18487
0.42291	0.43105
0.76751	0.30575
0.70146	0.80642
0.11937	0.03758
0.13559	0.16462
0.4605	0.29172
0.2207	0.14482
0.19302	0.09795
0.25938	0.49561
0.26713	0.17166
0.36283	0.07632
0.18976	0.1301
0.32995	0.29409
0.26351	0.17078
1.02683	0.65257
1.04981	0.53468
0.27357	0.23202
0.11001	0.08658
0.14002	0.14002
0.3701	0.21794
0.32439	0.47143
0.22111	0.09134
1.06995	0.61777
0.51814	0.46388
0.41684	0.4914
0.16756	0.15387
1.12892	0.66243
0.74988	0.18084
0.35279	0.28416
1.05499	0.75762
0.1989	0.12443
0.13114	0.15453
0.26248	0.07174
0.1481	0.1738
0.36415	0.25289
0.39502	0.23525
0.77901	0.45788
0.10367	0.14361
0.88322	0.20597
0.55173	0.23791
0.10192	0.1297
0.08735	0.13082
0.34305	0.20706
0.27942	0.23235
0.08893	0.10416
0.39824	0.27952
0.56206	0.67575
0.09779	0.16533
0.12818	0.12371
0.12584	0.16035
0.14825	0.15708
0.13424	0.16413
0.2574	0.19358
0.21942	0.12299
0.56278	0.20991
0.45827	0.22331
0.74392	0.39426
0.14326	0.05235
0.25584	0.15092
0.25704	0.13159
0.07212	0.12352
0.24908	0.18783
0.35605	0.21726
0.26796	0.21362
0.12803	0.13092
0.11713	0.17479
0.30767	0.23184
1.27228	0.35079
0.1668	0.108
0.69781	0.21414
0.15028	0.0742
0.09938	0.13642
0.21534	0.10023
0.17725	0.09236
0.38439	0.24947
0.09361	0.06337
0.6879	0.28119
0.08792	0.04333
0.48675	0.2712
0.09998	0.27393
0.20543	0.21072
0.34785	0.45861
0.42232	0.19426
0.19903	0.06291
0.1589	0.05577
0.58556	0.26197
0.33957	0.27101
0.09684	0.05061
0.19613	0.20904
0.18593	0.12247
0.35486	0.2553
0.08126	0.04794
0.45892	0.2457
0.22971	0.29417
0.32452	0.21255
0.66192	0.56309
0.43472	0.33959
0.09687	0.11318
0.08945	0.11795
0.29696	0.25805
0.2058	0.28979
0.32596	0.09713
0.6042	0.27364
0.21138	0.63719
0.63373	0.31887
0.80795	0.31062
0.09012	0.2202
0.23624	0.11931
0.36825	0.31123
0.07274	0.09793
0.36338	0.28741
0.5285	0.3896
0.25565	0.34301
0.50264	0.46622
0.19519	0.1691
0.6548	0.42223
0.34094	0.51941

## Sheet: Mixing ratio 12
Green Intensity	Red Intensity
0.60595	0.34159
0.7688	0.31388
1.58227	0.71628
0.5749	0.20318
0.30465	0.21602
0.64599	0.30996
0.87014	0.21136
0.21003	0.15354
1.11399	0.25258
0.41488	0.35529
0.81126	0.33787
1.02486	0.49116
0.93798	0.2173
0.36428	0.32567
0.78802	0.31131
0.55112	0.26593
0.75988	0.45968
0.7102	0.24958
0.36245	0.09881
0.56777	0.21814
0.35033	0.17669
0.64214	0.30582
0.43491	0.16245
0.67819	0.27905
1.70908	0.63039
1.75504	0.63686
0.68313	0.36464
0.66573	0.18879
0.68048	0.26059
0.66046	0.21529
1.14161	0.5108
0.58301	0.35024
0.48378	0.18376
1.05597	0.16544
0.75061	0.27147
0.62702	0.51759
0.70929	0.26353
0.26956	0.24359
0.51041	0.2577
0.54595	0.27943
0.5961	0.17938
0.76142	0.35628
0.66054	0.30772
0.52495	0.37043
0.96733	0.41196
1.23957	0.54455
0.37414	0.10512
0.49338	0.15762
1.14386	0.31367
2.06862	0.92663
0.66956	0.22565
0.8666	0.26686
0.97254	0.34086
0.63673	0.22185
0.2968	0.08027
0.25134	0.11508
0.86144	0.3465
1.32314	0.47458
1.12284	0.29444
0.51519	0.25086
0.90937	0.42864
0.59039	0.20959
0.66318	0.3098
0.84001	0.28014
1.29752	0.45027
0.70089	0.34804
0.60448	0.39531
0.32569	0.11602
0.86577	0.36725
0.48609	0.26931
0.32973	0.12871
0.84127	0.26914
1.19245	0.60012
1.0695	0.41
0.77646	0.2196
0.43595	0.0619
0.50544	0.24259
1.2902	0.3276
0.90146	0.31068
0.36999	0.11307
0.536	0.24427
1.10504	0.38231
0.84438	0.32095
0.58335	0.32133
0.48496	0.27111
0.30168	0.13564
0.53151	0.15854
0.51971	0.23693
0.44674	0.16756
0.50637	0.12988
1.23824	0.43694
0.52626	0.17052
1.15146	0.53865
1.03375	0.65581
0.68633	0.48681
0.81948	0.5458
0.57977	0.19722
1.89699	0.70863
0.41489	0.25964
3.25837	0.80577
0.65069	0.31396
0.54537	0.17244
0.44891	0.19154
1.29595	0.34647
1.36451	0.5453
0.52577	0.1642
0.70453	0.38226
0.40253	0.23594
1.59342	0.67893
0.70947	0.14229
2.25044	0.55736
0.69337	0.20519
0.43152	0.30138
0.57992	0.24511
0.68731	0.30587
0.63202	0.41753
0.50708	0.36873
0.82579	0.3206
1.68204	0.54141
1.15718	0.24303
1.356	0.32677
0.43744	0.08896
1.1112	0.58153
0.68647	0.21303
0.74575	0.18073
0.71534	0.37649
1.01438	0.33197
0.7097	0.45719
1.52351	0.35064
0.75856	0.22373
0.89667	0.22417
0.6919	0.29156
0.93694	0.38984
1.43775	0.47077
0.50887	0.10769
0.61694	0.39904
0.69478	0.26425
0.6347	0.21518
0.57486	0.2049
1.01109	0.38819
0.74006	0.34099
0.86546	0.44309
1.26545	0.54034
1.6131	0.73353
0.29537	0.11822
0.66176	0.19297
0.39224	0.20354
0.53785	0.17969
0.37572	0.22937
0.90621	0.42198
0.68407	0.21259
1.69919	0.59728
1.58573	0.46952
0.96324	0.40593
0.72876	0.36023
0.51131	0.15533
0.51398	0.21785
0.71213	0.44212
0.64413	0.19289
0.61816	0.25309
0.557	0.20271
0.48204	0.17436
0.61487	0.19208
0.42457	0.15561
0.5517	0.24153
0.85012	0.24151
0.86439	0.38945
0.55357	0.37302
0.30482	0.14229
0.50731	0.1698
0.38135	0.17449
1.71049	0.58287
0.70619	0.31175
1.20583	0.34666
0.49866	0.26795
0.70782	0.28841
0.38016	0.19037
0.97077	0.54175
0.80637	0.32938
1.09494	0.61471
0.35201	0.18622
1.58959	0.99037
0.86309	0.24962
0.5127	0.19039
0.46208	0.15744
0.62075	0.3844
0.98804	0.36189
0.43962	0.14962
1.37995	0.55976
1.31702	0.51487
0.54555	0.31464
0.63956	0.2962
1.51251	0.47171
0.39798	0.18537
0.6926	0.35459
0.34591	0.07704
0.53125	0.19658
0.41898	0.21248
0.86349	0.27262
2.47681	0.86314
0.78319	0.45305
0.72837	0.47688
0.4975	0.34324
0.67707	0.43693
0.50435	0.19705
1.11575	0.48747
0.97933	0.3098
0.41146	0.36059
0.92225	0.44011
0.59706	0.112
0.31673	0.16256
0.81469	0.33446
0.71162	0.19209
0.51892	0.16661
0.33258	0.13726
0.53608	0.32648
0.91259	0.46813
0.38908	0.19283
0.4704	0.20987
0.47963	0.14873
0.25993	0.07213
0.70447	0.2039
0.26832	0.11546
0.47597	0.1559
0.99229	0.49443
0.17821	0.04526
0.39359	0.34164
0.76899	0.20057
0.42138	0.22296
0.73555	0.2924
0.27229	0.09573
0.74732	0.31015
0.70367	0.22425
1.14503	0.27003
0.28383	0.09947
0.3087	0.16935
0.9425	0.27473
1.05737	0.58075
0.68036	0.24339
0.75308	0.27293
0.6808	0.26484
0.43245	0.26184
0.55111	0.35076
2.74442	2.72919
0.7558	0.52263
0.48749	0.3477
1.11455	0.49643
0.24899	0.1009
0.66922	0.22574
0.52788	0.18833
0.49862	0.30799
0.32623	0.14811
0.17554	0.05952
0.37849	0.19833
0.69224	0.30178
0.53267	0.19077
0.678	0.57873
0.52616	0.22117
0.63781	0.23623
0.60191	0.39759
0.82559	0.28538
0.45454	0.24524
0.38986	0.26139
0.52005	0.13926
0.41377	0.19554
0.93113	0.42026
0.47408	0.19019
0.68264	0.34147
0.39341	0.24078
0.53857	0.29613
0.22537	0.13113
0.2303	0.10747
0.45052	0.22171
0.52358	0.21726
0.38005	0.20062
0.8308	0.45259
0.38142	0.21805
0.3787	0.09862
1.04969	0.5991
0.8583	0.32119
0.46136	0.23036
0.37301	0.14193
0.43436	0.30481
0.58073	0.25644
0.38025	0.12493
0.75265	0.30508
0.64158	0.25436
0.62283	0.26489
1.09651	0.38513
0.55751	0.36995
0.60373	0.28037
0.42057	0.29511
0.30072	0.21097
0.46659	0.20213
0.68794	0.35753
0.34848	0.31959
1.39648	0.67564
0.82715	0.30115
0.74794	0.34138
0.96349	0.3652
0.35934	0.16703
1.29144	0.45039
0.30325	0.21367
0.72359	0.39511
1.01407	0.41738
0.42172	0.32165
0.45442	0.20175
0.2968	0.15088
2.95264	0.16325
0.16268	1.07029
0.33795	0.05696
0.55598	0.14894
0.4854	0.22312
0.35594	0.23538
0.38467	0.08761
0.41581	0.1813
0.78561	0.23663
0.27067	0.39163
0.51377	0.22013
1.19699	0.31223
0.84412	0.39508
0.37114	0.41996
1.30533	0.13718
0.56605	0.58236
0.7087	0.26088
0.94125	0.20037
0.36494	0.29888
0.87453	0.16181
0.75297	0.33078
1.24071	0.32439
0.32205	0.51063
1.21913	0.12252
0.72171	1.27479
0.99816	0.36276
0.80811	0.42565
1.19155	0.28661
1.43303	0.64908
1.37313	0.35979
0.69508	0.48901
0.56269	0.35846
0.48194	0.24336
0.59388	0.13734
0.66487	0.25673
0.83076	0.21641
0.8917	0.27746
0.6193	0.42273
0.41267	0.1746
1.48645	0.23646
0.73943	0.30435
1.62681	0.56092
1.09842	0.25178
0.71941	0.82604
0.62021	0.54673
2.54811	0.29754
0.408	0.37685
0.55955	0.79206
2.4957	0.16019
0.36463	0.32254
0.7767	0.97367
0.30478	0.28741
0.42414	0.44408
0.40538	0.1013
0.62476	0.27996
0.49055	0.11635
0.36035	0.30558
0.74867	0.26206
0.73972	0.27596
0.41004	0.29675
0.44239	0.48242
0.81432	0.20241
0.81004	0.33673
0.44483	0.09112
0.59519	0.06975
0.84859	0.30554
0.47083	0.28247
0.40069	0.26002
0.39467	0.24245
0.47235	0.27993
1.28103	0.18815
0.86117	0.19774
1.32776	0.2607
0.76977	0.24991
0.81012	0.49976
0.67829	0.33683
0.69514	0.88655
0.59259	0.29676
0.69369	0.26594
0.64488	0.38593
0.30076	0.26556
0.46563	0.31648
0.32167	0.26053
0.70436	0.48268
0.4224	0.11523
2.2912	0.15928
0.47369	0.12309
0.67816	0.39206
1.16464	0.20607
0.7968	0.67025
0.37481	0.11069
1.1146	0.17321
0.3619	0.4282
0.43379	0.40972
0.48525	0.37121
0.42913	0.13357
0.76505	0.34523
0.5084	0.16684
0.22831	0.23643
0.51492	0.29694
0.48118	0.28891
0.37417	0.36488
0.42384	0.32103
0.89145	0.15863
0.85973	0.24042
0.63943	0.19162
0.40066	0.22185
0.42971	0.2216
0.25182	0.28085
1.6441	0.23135
0.57539	0.34487
0.27008	0.18999
0.69958	0.19417
0.35314	0.10834
0.3035	0.65457
0.68897	0.26899
1.34096	0.12642
0.3484	0.2756
0.32732	0.29601
0.38472	0.17759
0.63976	0.21111
1.60792	0.94528
0.35588	0.20068
2.21501	0.06995
0.42305	0.09177
0.36252	0.48546
0.47374	0.20005
0.39738	0.54431
0.57272	0.20784
0.64958	1.00846
0.40718	0.15448
0.25578	0.10681
1.31497	0.31676
1.26264	0.27471
0.35496	0.14972
0.68529	0.26665
0.52646	0.30716
0.66002	0.0768
0.50633	0.0766
0.75766	0.45459
0.25908	0.65223
0.78963	0.14408
0.38989	0.24107
0.65149	0.12957
0.24854	0.338
0.77346	0.14921
0.78592	0.55187
0.83775	0.13497
0.48828	0.15741
0.59271	0.15987
1.38229	0.2799
0.7401	0.19054
3.07071	0.64742
0.60053	0.37136
0.54103	0.5181
0.22112	0.2599
0.27443	0.11819
0.70149	0.21532
0.57007	1.14735
0.4978	0.29006
0.474	1.0791
0.60771	0.32816
0.55048	0.26157
0.4552	0.1358
0.59449	0.13322
1.00493	0.21476
0.7292	0.09204
0.48396	0.30554
0.43714	0.13254
0.1761	0.30271
0.57509	0.19399
0.71726	0.37171
0.47273	0.22649
0.66115	0.60159
0.49164	0.32015
0.54202	0.23442
1.32338	0.17072
0.45712	0.08951
0.31129	0.11955
1.20234	0.34822
0.54934	0.14316
0.92269	0.29457
0.67221	0.16636
0.45844	0.24264
0.26528	0.69812
0.43005	0.1287
0.24792	0.07383
0.34357	0.54665
0.55827	0.15343
0.44764	0.49261
0.56665	0.33093
0.311	0.06669
0.78605	0.16221
0.67339	0.11912
1.07015	0.11087
0.50178	0.21566
0.34771	0.22011
1.07497	0.30879
0.86297	0.15096
0.78086	0.28881
0.27316	0.26653
0.53142	0.31361
1.71034	0.23279
2.66158	0.45357
0.4933	0.39799
1.99697	0.11917
0.53161	0.8876
0.41046	0.14798
0.36721	0.19835
0.80481	0.25296
0.22261	0.15846
0.39848	0.5919
0.22794	1.26407
0.59145	0.17028
0.69788	0.9395
0.24532	0.27558
0.50374	0.35623
0.41017	0.2114
1.09564	0.28869
0.53466	0.13567
0.35621	0.11647
0.33604	0.16152
0.54888	0.29228
0.34243	0.22698
0.29923	0.3251
0.27256	0.17528
0.36133	0.19097
0.41498	0.45553
0.19728	0.12097
0.69639	0.13638
0.41946	0.25699
0.70111	0.21193
1.73633	0.42948
0.48228	0.25612
0.32187	0.17817
0.60403	0.27686
1.82639	0.19448
0.44292	0.07935
0.98759	0.08791
0.3122	0.33666
0.55341	0.29193
1.21865	0.55004
0.52116	0.55635
0.22739	0.19792
0.64762	0.24896
0.43193	0.20296
0.73582	1.79379
0.31827	0.23915
0.65319	0.22022
0.45406	0.1735
0.48858	0.12817
1.35855	0.30835
0.42952	0.20644
0.64607	0.12345
0.41509	0.46208
0.3915	0.14917
0.3558	0.2778
0.38227	0.20423
0.70305	0.20961
0.50752	0.23111
0.46117	0.16077
0.79891	0.79189
0.46152	0.20791
0.24615	0.13817
0.52448	0.10764
0.61009	0.29258
0.65016	0.16807
0.37317	0.14059
0.46102	0.20443
0.63767	0.30101
0.44336	0.20092
0.2536	0.29004
0.9433	0.27871
0.36687	0.16532
0.45414	0.22643
0.83311	0.42383
0.25452	0.20841
0.43504	0.18205
0.4771	0.24012
0.91673	0.16613
0.25048	0.33349
0.89916	0.14127
0.63794	0.08487
0.87599	0.26969
0.46062	0.13516
0.60878	0.15726
0.30181	0.3955
0.66966	0.13398
0.4824	0.28772
1.01215	0.18689
0.50973	0.40213
0.58758	0.10426
0.66537	0.08536
0.30008	0.2737
1.65404	0.18611
0.49256	0.34731
0.36833	0.16479
1.14239	0.26447
0.9932	0.20209
0.55731	0.35354
0.39059	0.14358
1.88446	0.93337
0.27003	0.16968
0.53377	0.26081
0.27198	0.24428
1.41524	0.0654
0.66826	0.85714
0.345	0.25255
0.59868	0.10823
0.33619	0.46739
0.26693	0.38421
1.36341	0.12542
0.48522	0.1093
0.82161	0.80406
0.21271	0.13183
0.20513	0.20906
1.87033	0.10025
0.48396	0.32864
0.2422	0.22518
0.29355	0.10387
0.53459	0.19377
0.39263	0.12839
0.38382	0.09912
0.47641	0.56434
0.27153	0.16779
0.44658	0.38226
0.3197	0.1728
0.32382	0.12243
1.41325	0.70874
0.4655	0.38674
0.31882	0.17652
1.81025	0.07664
0.37363	0.19222
0.44725	0.12668
0.94273	0.23089
0.60206	0.25294
0.38572	0.15592
0.42526	0.16316
0.47648	0.20482
0.28704	0.16068
1.08718	0.55464
0.70775	0.09308
0.41569	0.3606
0.16159	1.42826
0.90696	0.14638
0.30466	0.24806
0.55491	0.29728
0.22706	0.18281
0.303	0.17805
0.36072	0.1433
0.70063	0.20418
0.50379	0.1294
0.35823	0.31305
0.28777	0.267
0.5244	0.16026
1.02578	0.0504
1.27193	0.20906
0.26584	0.14838
0.2873	0.1739
0.86158	0.13635
0.83038	0.21854
0.41542	0.19819
0.5254	0.17504
0.54611	0.22961
0.98122	0.24581
0.46689	0.13476
0.41756	0.09106
0.4412	0.17691
0.68201	0.29648
0.75833	0.73596
0.97128	0.24692
0.68105	0.45383
0.30538	0.27935
1.20955	0.37328
0.37719	0.31765
0.49012	0.24612
1.31856	0.17339
1.88165	0.35634
0.65086	0.30436
0.23429	0.19993
0.7404	0.11007
0.51485	0.1533
1.28179	0.40531
0.3488	0.18035
0.79175	0.3476
0.91425	0.12927
0.42228	0.25631
0.89561	0.26153
0.72565	0.10386
0.46925	0.19261
0.62734	0.46103
0.44807	0.68814
0.22109	0.21703
1.5004	0.15953
0.57614	0.23923
0.26772	0.23469
2.3843	0.10635
0.50263	0.68293
0.4015	0.14934
0.74638	0.1688
0.40082	0.53927
0.27893	0.19151
0.51011	0.29919
0.76951	0.46104
0.37039	0.29241
0.71131	0.39181
0.52899	0.22936
0.63724	0.21779
1.15504	0.71964
0.43765	0.09827
0.91919	0.21637
0.45684	0.08372
0.52143	0.69817
2.07958	0.31126
0.4211	0.12247
0.57513	0.20986
0.56366	0.37563
0.30332	0.26397
0.80598	0.0704
0.49009	0.29531
0.52096	0.27616
1.04582	0.18813
0.90681	0.23626
0.42597	0.19975
0.34715	0.3337
0.3113	0.579
0.20733	0.2767
0.31386	0.21305
0.8825	0.19667
0.73773	0.2066
1.38534	0.6608
0.90292	0.17303
0.45993	0.25995
0.48423	0.10817
0.97831	0.10716
0.99226	0.32565
0.77227	0.10556
0.632	0.2604
0.70159	0.36474
0.39815	0.34727
0.37703	0.12927
0.89201	0.16035
0.84468	0.11025
0.49098	0.26658
0.64812	0.17485
0.45037	0.29273
0.53117	0.23208
1.17711	0.64203
0.52229	0.33606
0.49234	0.32734
0.74361	0.20724
1.42876	0.46838
0.99604	0.15144
0.68373	0.25999
0.86004	0.16958
0.77872	0.12952
0.89559	0.34781
0.27849	0.25327
0.38657	0.11362
1.12165	0.16358
2.36572	0.08676
0.21868	0.43343
0.58048	0.29278
0.36009	0.25662
0.72779	0.17044
0.31888	0.18588
0.7158	0.19225
0.37847	0.28747
0.5456	0.25526
1.26259	0.21703
0.36049	0.33481
2.3776	0.62639
0.69797	0.26653
0.33089	0.14276
0.32821	0.53473
0.9801	0.29454
0.37694	0.21199
0.49956	0.44767
0.42536	0.09968
0.33526	0.10994
1.19465	0.36648
0.42103	0.58754
0.24614	0.11641
0.54949	0.14423
2.07255	0.06571
0.3245	0.31472
0.54538	0.08299
0.62585	0.35028
1.34692	0.19776
0.41535	0.1305
0.31896	0.58431
0.43711	0.09087
0.28269	0.19041
0.51996	1.38983
0.71599	0.16663
0.55199	0.13753
0.4847	0.09673
1.14439	0.29752
0.49624	0.07069
0.38349	0.14333
0.43192	0.15372
0.31489	0.06414
1.00968	0.28898
1.15766	0.15707
0.51979	0.13017
0.44867	0.11633
1.65613	0.56656
0.99764	0.15251
0.39232	0.34647
0.92968	0.2294
0.24629	0.15117
0.61088	0.33083
0.84266	0.49703
0.71921	0.19408
0.4404	0.32744
0.68875	0.03733
0.63901	0.19292
0.4007	0.23894
0.97446	0.2301
1.16886	0.14576
0.2964	0.39569
1.29198	0.18227
0.58925	0.13031
0.48148	0.12009
0.40227	0.17895
0.32096	0.46606
0.39655	0.91092
1.4896	0.22655
0.50132	0.14984
1.38262	0.58431
0.3975	0.40588
0.34528	0.07929
0.36793	0.40109
0.4218	0.13436
0.51628	0.15232
0.3664	0.18216
0.25	0.23847
0.87564	0.14098
0.24235	0.34378
0.42218	0.22525
0.43896	0.10427
0.56851	0.17501
0.35848	0.07389
0.81173	0.33497
0.64619	0.04387
0.17886	0.46914
0.36226	0.2202
0.17125	0.1656
0.33812	0.17547
0.18016	0.05618
0.60409	0.13595
0.32617	0.35254
0.53978	0.24993
0.33579	0.62645
0.87611	0.13657
0.77612	0.20374
0.5169	0.09126
0.61651	0.09664
0.29813	0.27155
0.50517	0.07251
0.28527	0.17914
0.80917	0.20114
0.57436	0.12336
0.33595	0.10386
0.36961	0.1197
0.32895	0.1579
0.60302	0.06731
0.31337	0.18222
0.26093	0.28018
0.88597	0.04798
0.80397	0.11639
0.23491	0.10209
0.75994	0.09219
0.62702	0.25403
0.40342	0.20846
0.29031	0.14242
0.76078	0.08439
0.45415	0.34092
0.62849	0.15233
0.29972	0.15757
0.59035	0.27009
0.85543	0.03075
0.4572	0.0996
0.48537	0.2633
0.51299	0.26812
0.27299	0.80862
0.39392	0.18553
0.40943	0.15136
0.42288	0.14836
0.22693	0.12936
0.47927	0.18794
0.31732	0.12881
0.49101	0.07881
1.06275	0.19565
0.88309	0.28366
0.34681	0.11594
0.98367	0.4629
0.58847	0.26529
0.66659	0.13469
0.56952	0.10244
0.47691	0.22215
2.26605	0.14439
0.56679	0.15123
0.45438	0.04697
0.32765	0.09887
0.58373	0.14005
0.32689	0.16269
0.70192	0.07856
0.74552	0.23332
1.01091	0.14668
0.49144	0.13943
0.80571	0.14718
0.66975	0.13156
0.63797	0.05751
0.42692	0.14745
0.70534	0.08732
0.36997	0.23261
0.49065	0.25192
1.31698	0.21846
0.4497	0.14516
0.40901	0.48555
0.74836	0.20305
1.19618	0.25306
0.55797	0.11782
0.34211	0.1518
0.30088	1.10115
0.50839	0.13786
0.69025	0.20225
0.44006	0.13007
0.84656	0.18548
0.92577	0.0414
0.40226	0.12056
0.2	0.1541
0.79293	0.28431
0.1139	0.4923
0.35749	0.15047
0.5224	0.07794
0.4864	0.18008
0.50913	0.18061
0.84813	0.43519
0.63061	0.09347
0.6543	0.31576
0.79324	0.22921
0.36251	0.14943
0.45755	0.44092
0.20657	0.16602
0.45539	0.20362
1.11822	0.1248
0.34065	0.3987
0.33762	0.13756
0.51956	0.13684
0.32826	0.03456
0.34093	0.19799
0.45682	0.31783
0.74942	0.15177
0.62175	0.08135
0.97597	0.24117
0.804	0.54052
0.24805	0.15028
0.35663	0.09363
0.70865	0.23095
0.29718	0.04715
0.5468	0.09334
0.62433	0.15579
0.68128	0.17772
1.15975	0.11776
0.74577	0.2537
0.21696	0.13586
0.52849	0.19851
0.82723	0.43551
0.19203	0.16678
0.22081	0.23484
0.81027	0.0513
0.36936	0.11663
0.69089	0.11861
0.57894	0.11435
0.87141	0.08383
0.57108	0.2535
0.25802	0.12107
0.37043	0.14311
0.23697	0.31406
0.37153	0.24633
0.35915	0.30593
0.30183	0.22651
0.60921	0.25386
0.33776	0.06668
0.46632	0.08055
0.73359	0.31359
0.23131	0.06577
0.16605	0.16346
0.43356	0.52673
0.37442	0.0915
0.32656	0.61662
0.36915	0.23338
0.79066	0.1084
0.4974	0.15317
0.48023	0.18585
0.59177	0.08159
1.17382	0.07114
0.81916	0.30476
0.26538	0.18629
0.78916	0.32661
0.26513	0.17316
0.70478	0.26247
1.8108	0.15749
0.69103	0.10954
0.33047	0.0822
0.75443	0.13425
0.72657	0.17431
0.68996	0.0969
0.42442	0.0594
1.27837	0.29053
0.15816	0.1211
0.34663	0.24982
0.83228	0.35779
0.3941	0.30233
0.83601	0.06332
0.59539	0.06337
1.7319	0.1014
0.47031	0.18477
2.27228	0.2027
0.32319	0.37168
0.45255	0.32988
1.10757	0.21034
0.45416	0.0738
0.37184	0.21281
1.00512	0.2884
0.2364	0.3613
0.34873	0.06732
0.42377	0.21786
0.54149	0.10685
0.31761	0.32797
0.78655	0.98165
0.14418	0.14443
0.40224	0.09575
1.1548	0.1276
0.35857	0.18194
0.25079	0.22787
0.37393	0.12411
0.74059	0.45936
0.51902	0.05405
0.57284	0.1039
0.35817	0.45055
0.36769	0.11554
0.80126	0.15804
0.35233	0.29712
0.47033	0.24432
0.35166	0.28118
0.18181	0.15355
0.43543	0.48879
0.28894	0.16699
0.09135	0.11889
1.32273	0.23188
0.66791	0.45455
0.62716	0.22722
0.6313	0.11041
0.46438	0.36183
0.69528	0.17759
0.44852	0.1578
0.59429	0.11042
0.33592	0.15083
0.43728	0.2112
0.42065	0.21805
1.26461	0.08779
1.25143	0.0906
0.69544	0.2171
0.85683	0.05089
0.41414	0.16396
0.30078	0.30998
0.78874	0.0777
0.33378	0.21865
0.3911	0.21674
0.43864	0.14633
0.41611	0.12342
0.56814	1.64359
0.59142	0.15759
0.73939	0.42358
0.35593	0.06978
0.421	0.17702
0.74136	0.09879
0.42231	0.07829
0.6637	0.18908
0.38685	0.17334
0.62039	0.05007
0.2236	0.40216
0.22315	0.08295
0.61305	0.47875
0.37961	0.24244
0.30196	0.18733
0.77838	0.28971
0.52347	0.19088
0.34629	0.12373
0.30933	0.32049
0.33865	0.08856
0.60926	0.28678
0.29818	0.11067
0.2551	0.46931
0.27888	0.2286
0.26852	0.30314
0.27124	0.14186
0.59577	0.08555
0.32913	0.08471
0.46255	0.38605
0.61532	0.13947
0.33813	0.09623
0.90075	0.08642
0.33909	0.134
0.39803	0.17913
0.93406	0.08194
0.20926	0.08822
0.52392	0.17014
0.23774	0.08501
0.45259	0.27434
0.61305	0.33631
1.5376	0.33401
0.51246	0.16009
0.50463	0.15591
0.36637	0.1165
0.57848	0.11422
0.32032	0.15949
0.24745	0.0735
2.25566	0.12928
0.47886	0.38757
1.10006	0.14326
0.24199	0.15887
0.30924	0.1736
1.19511	0.07736
0.50045	0.1267
1.03381	0.23485
0.32208	0.17716
0.40048	0.08516
0.52421	0.15416
0.48082	0.2277
0.84182	0.41926
1.0389	0.09204
0.55258	0.40072
0.42052	0.22349
0.41613	0.17118
0.49715	0.26618
0.21721	0.43466
0.55356	0.12201
0.38586	0.26569
0.79384	0.30492
0.39379	0.0545
0.48852	0.16468
0.42748	0.0584
0.34382	0.12924
0.50322	0.15462
0.63265	0.64169
0.17667	0.21507
0.64013	0.15258
0.24766	0.11352
0.27051	0.15892
0.32001	0.10662
0.83914	0.20767
0.27257	0.07381
0.22422	1.05064
0.47381	0.20754
0.51712	0.18829
0.45232	0.08378
0.42303	0.12898
0.07105	0.27105
0.5985	0.2885
0.41586	0.71827
0.60319	0.09393
0.23805	0.10074
0.56367	0.14025
0.24409	0.22169
0.38119	0.20529
0.43625	0.35838
0.39507	0.17361
0.24205	0.18418
0.90587	0.09261
0.69704	0.09706
0.6099	0.13274
0.23012	0.29159
0.86682	0.11745
0.2944	0.22583
0.14464	0.12866
2.24052	0.14537
0.48676	0.0687
0.54298	0.25478
0.42763	0.35869
0.44662	0.05733
0.22617	0.27419
0.70652	0.05661
0.31697	0.19159
0.28898	0.17235
0.47231	0.21996
0.22955	0.09429
0.51403	0.09856
0.41602	0.12045
0.32148	0.09545
0.28361	0.18116
0.3564	0.14011
0.37631	0.19211
0.44413	0.04461
0.38365	0.08649
0.59985	0.2152
0.71964	0.01726
0.12934	0.11744
0.43329	0.13762
0.47842	0.19659
0.35684	0.15374
0.35848	0.09512
0.57882	0.0614
0.21434	0.02707
0.93779	0.18322
0.21753	0.17171
0.30907	0.2876
1.08031	0.12325
0.38698	0.27977
0.33213	0.11474
0.20467	0.03912
0.45869	0.12757
0.40052	0.20094
0.28132	0.16822
0.46984	0.46964
0.68065	0.19865
0.64442	0.10377
0.69116	0.35002
0.30947	0.11107
0.13324	0.24222
0.10782	0.13071
0.25104	0.13129
0.28113	0.17384
0.32184	0.18209
1.12715	0.03056
0.40566	0.01627
0.14938	0.1931
0.67103	0.17159
0.84019	0.15205
1.96286	0.05007
0.64945	0.12113
0.55233	0.05234
0.71241	0.06253
0.53818	0.06845
0.59676	0.27791
0.64302	0.17922
0.82455	0.11771
0.31095	0.07687
0.81061	0.04726
0.20471	0.29628
0.96409	0.09098
0.76179	0.15635
0.7951	0.11545
0.30397	0.09957
0.42472	0.08651
0.64687	0.16053
0.44792	0.14564
0.45561	0.08523
0.38196	0.06181
0.4289	0.06415
1.11929	0.78808
0.89965	0.09486
0.29261	0.04765
0.45723	0.16775
0.30289	0.08672
2.24288	0.13315
0.77254	0.16567
0.65498	0.26162
3.64206	0.19964
0.32487	0.12453
0.86284	0.11275
1.34498	0.0868
0.5502	0.13666
0.81074	0.06926
1.37729	0.10227
0.39589	0.16041
0.61091	0.08165
1.72995	0.38823
0.4694	0.09284
0.91592	0.08327
0.67919	0.14833
3.52252	0.22491
0.41726	0.09638
0.36136	0.04302
0.7752	0.48514
1.08954	0.13263
0.81435	0.22278
0.53983	0.14234
0.38455	0.19358
0.37635	0.18654
0.89675	0.28322
0.28223	0.25312
0.38683	0.11023
0.57585	0.40116
0.22356	0.07051
0.41718	0.33062
0.26565	0.30575
0.88974	0.24847
0.47338	0.19153
0.2658	0.18778
0.71862	0.65834
0.31277	0.08641
0.25391	0.17587
0.44879	0.10888
0.45881	0.24997
0.36319	0.2773
0.40863	0.2954
0.16207	0.22877
0.43123	0.09186
1.03761	0.11841
0.2931	0.61455
0.52214	0.11392
2.00166	0.32615
0.56605	0.48905
0.55391	0.9957
0.52804	0.0946
0.32514	0.17552
1.46859	0.28523
1.11647	0.15184
0.26169	0.18865
0.43898	0.45905
0.58239	0.17526
0.51269	0.29016
0.88999	0.21081
0.65842	0.18591
0.43092	0.526
0.51315	0.06864
0.86542	0.10569
0.69142	0.28345
0.50862	0.27567
0.50573	1.94669
0.39911	0.09735
0.76176	0.21036
0.38763	0.16446
0.3482	0.43755
0.76566	0.48928
0.56503	0.13747
0.98029	0.21721
0.20771	0.0385
0.67864	0.20674
0.25013	0.09805
0.38574	0.15084
0.47819	0.17573
1.29563	0.18304
0.2617	0.13688
0.58734	0.06409
0.21243	0.15527
0.16896	0.08256
0.42508	0.13398
0.6154	0.29989
0.58324	0.25016
0.27305	0.12851
0.45132	0.21199
0.91292	0.26684
0.79635	0.16184
0.46741	0.2956
0.67667	0.08842
0.21857	0.11337
0.3689	0.07041
0.46871	0.22285
0.46068	0.49083
0.44488	0.1168
0.3555	0.34763
0.61527	0.58617
0.57407	0.14877
0.43997	0.36671
0.2226	0.3472
0.36774	0.17547
0.28536	0.45802
0.89495	0.26703
0.63174	0.12419
0.52606	0.12369
0.33361	0.29578
0.69715	0.05313
0.52248	0.14943
0.84148	0.19079
0.24937	0.1494
0.37591	0.12141
1.17311	0.1988
0.33651	0.24273
1.23129	0.18669
0.32797	0.19054
1.15412	0.14114
0.35336	0.20668
0.20182	0.15022
0.31709	0.08379
0.85426	0.17067
0.44508	0.17196
0.43514	0.45789
0.50856	0.07562
0.53598	0.14107
0.36094	0.043
0.35824	0.13243
0.73913	0.12427
0.65872	0.25778
0.54222	0.09836
1.67434	0.62738
0.25942	0.05764
0.12171	0.10617
0.3381	0.15689
0.17961	0.1836
1.1803	0.14974
0.43993	0.14354
0.75293	0.10023
0.38461	0.2153
0.6809	0.11263
1.14256	0.21394
0.6968	0.17563
	0.42771
	0.05581
	0.05533
	0.22519
	0.1336
	0.1905
	0.18531
	0.16118
	0.13588
	0.20296
	0.22723
	0.04076
	0.06752
	0.06365
	0.06983
	0.42553
	0.20894
	0.13133
	0.0855
	0.28447
	0.19845
	0.49494
	0.05722
	0.07339
	0.32797
	0.11033
	0.64741
	0.10398
	0.64462
	0.07021
	0.04387
	0.10574
	0.14964
	0.19632
	0.07591
	0.14951
	0.39945
	0.25777
	0.16283
	0.21494
	0.13686
	0.17084
	0.4499
	0.0347
	0.14288
	0.06213
	0.03986
	0.32653
	0.18564
	0.2054
	0.13599
	0.15785
	0.28717
	0.47694

## Sheet: Mixing ratio 21
Green Intensity	Red Intensity
0.06402	0.22576
0.0431	0.2016
0.09668	0.22528
0.43258	1.89698
0.478	1.25109
0.26985	0.72402
0.15138	0.40998
0.33364	1.23826
0.06897	0.26546
0.09654	0.57724
0.10499	0.39223
0.11134	0.40616
0.07932	0.52112
0.12373	0.36638
0.10603	0.30737
0.12606	0.47209
0.07252	0.51558
0.1155	0.45282
0.15436	0.74456
0.09083	0.45973
0.20997	0.5227
0.06095	0.28398
0.15119	0.56657
0.18341	1.04953
0.08145	0.26458
0.08515	0.74672
0.08504	0.40201
0.41358	1.48184
0.16886	1.04044
0.10545	0.44689
0.18151	0.50074
0.15433	0.55735
0.07549	0.2185
0.08094	0.28022
0.09178	0.47593
0.13419	0.48415
0.05529	0.33925
0.09851	0.22573
0.04149	0.19384
0.09126	0.27471
0.21938	0.53222
0.22631	0.50922
0.08547	0.7468
0.10052	0.27212
0.05542	0.23994
0.09789	0.24264
0.04949	0.23212
0.13526	0.39728
0.05546	0.28711
0.24897	0.38346
0.08711	0.50195
0.1827	0.53899
0.13947	0.55479
0.04621	0.27083
0.17864	0.51785
0.11895	0.53028
0.07973	0.54889
0.04775	0.15516
0.05885	0.1775
0.11645	0.55144
0.06888	0.30283
0.26912	1.2537
0.04931	0.23129
0.31253	0.5006
0.31875	0.85183
0.18134	0.53226
0.06516	0.23114
0.28434	0.77348
0.1064	0.28277
0.10633	0.28031
0.13252	0.81165
0.07042	0.24345
0.04324	0.35895
0.11227	0.32784
0.19544	0.99973
0.15191	0.6223
0.1569	0.71064
0.21885	0.4261
0.17706	0.25604
0.08788	0.23639
0.07549	0.13164
0.10774	0.5418
0.04975	0.18598
0.18019	0.24547
0.10411	0.2614
0.14646	0.5333
0.26473	1.56585
0.04342	0.28552
0.04668	0.25793
0.36383	0.72682
0.2382	0.70081
0.04521	0.36911
0.10329	0.27735
0.05357	0.19899
0.14473	0.47204
0.09619	0.3059
0.07749	0.45673
0.25758	0.41704
0.12305	0.48109
0.17178	0.53971
0.30563	0.36846
0.0907	0.28009
0.057	0.21581
0.09044	0.30108
0.07297	0.33502
0.12717	0.34062
0.04953	0.4054
0.18383	0.42417
0.06529	0.48679
0.22615	0.4674
0.04538	0.18187
0.13113	0.20119
0.12795	0.2756
0.14379	0.2691
0.06913	0.41407
0.08942	0.29513
0.08072	0.40898
0.10224	0.71275
0.33858	1.13344
0.20142	0.72312
0.11467	0.36865
0.19375	0.45765
0.08232	0.25442
0.26889	0.67984
0.11219	0.43219
0.11429	0.65416
0.23129	0.60262
0.26234	0.43765
0.07654	0.39711
0.10492	0.52509
0.07784	0.16992
0.12502	0.70043
0.06283	0.23573
0.06453	0.36773
0.09339	0.26943
0.05786	0.36398
0.06225	0.24001
0.06317	0.2883
0.14563	0.52121
0.06817	0.45761
0.16708	0.57424
0.09055	0.29038
0.06821	0.45431
0.10173	0.26421
0.05379	0.2309
0.07846	0.47756
0.21362	0.44483
0.05763	0.24858
0.42209	1.10181
0.23261	0.53548
0.16841	0.57568
0.04616	0.34005
0.11551	0.34378
0.06064	0.35538
0.13894	0.37161
0.05517	0.33117
0.05323	0.57207
0.3107	0.7188
0.06139	0.2539
0.30914	0.6255
0.06042	0.6298
0.29296	0.84445
0.13821	0.33817
0.08564	0.76778
0.15657	0.39527
0.11886	0.62019
0.07218	0.37589
0.22379	0.30888
0.05832	0.31409
0.14742	0.32774
0.08677	0.63098
0.26743	0.60023
0.11367	0.5417
0.07511	0.26113
0.09073	0.26525
0.04467	0.34573
0.20426	1.27734
0.26309	0.68517
0.25944	0.78921
0.16321	0.97396
0.22408	0.54717
0.34963	0.70823
0.04386	0.51071
0.14382	0.53067
0.37532	0.94703
0.05443	0.34
0.05182	0.25029
0.27085	0.88158
0.25773	0.52988
0.13957	0.77562
0.53807	1.06051
0.50423	1.25627
0.04753	0.23807
0.04457	0.38111
0.06041	0.29742
0.14925	0.52382
0.1239	0.20547
0.75581	1.88067
0.32241	0.88443
0.20642	0.62373
0.10932	0.29314
0.42263	1.44475
0.07289	0.27559
0.10389	0.3417
0.28508	0.60801
0.31793	0.73417
0.20874	0.39428
0.32504	0.70239
0.15586	0.43558
0.09175	0.33322
0.09996	0.22153
0.22501	0.40394
0.23438	0.79871
0.40629	0.95691
0.13603	0.27215
0.17159	0.93584
0.23266	0.66511
0.2008	0.43133
0.17117	0.91227
0.19263	0.27179
0.11755	0.54823
0.18323	0.46929
0.08522	0.24165
0.08266	0.34403
0.04972	0.15486
0.10107	0.56134
0.10744	0.5055
0.12817	0.33509
0.1282	0.2817
0.22667	0.5004
0.15723	0.5931
0.10999	0.33305
0.06642	0.15193
0.10844	0.19914
0.09799	0.2715
0.0723	0.40636
0.1685	0.65329
0.05688	0.1681
0.08449	0.16217
0.05307	0.2437
0.07706	0.2489
0.08288	0.24591
0.12538	0.40157
0.25139	0.43011
0.1531	0.38187
0.10455	0.36176
0.18453	0.50826
0.27348	0.50783
0.08102	0.23613
0.08395	0.20817
0.27648	0.3708
0.07812	0.31822
0.06397	0.17477
0.23521	0.49286
0.44761	0.77989
0.47994	0.74135
0.10354	0.28816
0.1537	0.23806
0.16353	0.62833
0.15136	0.47896
0.09146	0.14314
0.17515	0.25753
0.07341	0.18644
0.06148	0.15422
0.09244	0.33109
0.45013	0.56683
0.13793	0.48816
0.255	0.42745
0.11618	0.3711
0.10766	0.30579
0.1378	0.18754
0.08711	0.26979
0.19058	0.5174
0.19358	0.37643
0.1077	0.22252
0.33312	0.83439
0.12894	0.33225
0.06504	0.19581
0.20564	0.82641
0.11199	0.5833
0.10046	0.51024
0.28349	0.54564
0.0843	0.39714
0.133	0.60412
0.22806	0.47898
0.05779	0.56925
0.15181	0.53784
0.19102	0.87198
0.09969	0.42955
0.1527	0.37006
0.07817	0.18708
0.09434	0.24811
0.28525	0.86703
0.23885	0.31661
0.07799	0.45168
0.10145	0.44458
0.08742	0.25109
0.18512	0.48949
0.0541	0.16102
0.18167	0.39499
0.17259	0.42409
0.14181	0.47203
1.31963	0.99306
0.10068	0.27071
0.05497	0.11877
0.05974	0.21749
0.19411	0.61256
0.14124	0.5517
0.08585	0.12977
0.17426	0.29256
0.25109	0.82049
0.04545	0.19695
0.06614	0.39228
0.35206	0.89647
0.11193	0.50567
0.14298	0.48717
0.22348	0.45791
0.35588	0.77108
0.09176	0.39515
0.14197	0.45573
0.51836	0.65134
0.05349	0.25459
0.11997	0.58489
0.04981	0.30094
0.10655	0.31972
0.0701	0.29123
0.17558	0.42243
0.14616	0.3875
0.15454	0.5237
0.11342	0.36151
0.23053	0.49136
0.09513	0.34731
0.09264	0.4831
0.11902	0.44625
0.07697	0.40098
0.13679	0.25074
0.15298	0.50228
0.35877	0.77872
0.06012	0.1862
0.09967	0.44887
0.06439	0.20732
0.34599	0.68823
0.12365	0.48647
0.07249	0.19093
0.14291	0.41062
0.18717	0.38606
0.05822	0.20015
0.26358	0.3835
0.11482	0.26509
0.23051	0.45702
0.23656	0.42507
0.06168	0.18893
0.06126	0.27467
0.10363	0.23968
0.1445	0.27905
0.11221	0.27838
0.09957	0.21828
0.09255	0.18318
0.13133	0.46139
0.07824	0.34394
0.10379	0.35696
0.17622	0.32411
0.244	0.41391
0.11416	0.55786
0.09669	0.35149
0.17095	0.67026
0.06057	0.14166
0.09065	0.48751
0.08804	0.15358
0.1001	0.28137
0.082	0.41991
0.1001	0.53096
0.22793	1.32484
0.18479	0.26352
0.10517	0.35658
0.08224	0.32559
0.08003	0.24391
0.29513	0.628
0.10655	0.35485
0.05106	0.27484
0.1446	0.63514
0.15871	0.4232
0.15833	0.22128
0.13013	0.6955
0.13036	0.25871
0.09312	0.41348
0.07441	0.25547
0.15531	0.34585
0.26786	0.69784
0.14742	0.24973
0.1863	0.39461
0.07075	0.17922
0.12186	0.28528
0.06329	0.39736
0.24683	0.62817
0.08451	0.57211
0.12989	0.23191
0.31335	0.78968
0.17834	0.53171
0.08556	0.23037
0.04748	0.27449
0.15232	0.93317
0.3559	1.689
0.44185	1.41533
0.11709	0.35311
0.13043	0.67809
0.1334	0.3182
0.05695	0.10947
0.17333	0.41607
0.10112	0.28426
0.17935	0.55805
0.11605	0.37585
0.177	0.61951
0.13918	0.40989
0.09835	0.47559
0.26786	0.39099
0.18857	1.4514
0.1898	0.6304
0.37398	0.70393
0.08039	0.22757
0.47821	0.65486
0.21941	0.3751
0.12666	0.32941
0.08291	0.17049
0.14811	0.73157
0.23586	0.35525
0.10106	0.3054
0.12513	0.14677
0.13326	0.31221
0.10785	0.86483
0.06885	0.4131
0.10473	0.29665
0.12197	0.27648
0.15225	0.51187
0.16806	0.24545
0.15096	0.2147
0.12036	0.20403
0.07952	0.22193
0.06654	0.49005
0.26376	0.72288
0.07968	0.34391
0.29095	0.55965
0.05071	0.20035
0.05424	0.24629
0.06998	0.1706
0.18878	0.28967
0.20751	0.3747
0.13136	0.23792
0.21271	0.58946
0.08994	0.32093
0.11257	0.20156
0.07554	0.25471
0.19508	0.28205
0.12452	0.14497
0.18272	0.53449
0.05508	0.21308
0.23304	0.45929
0.05684	0.18737
0.13448	0.27625
0.10029	0.44239
0.19096	0.58771
0.11003	0.34116
0.08364	0.43893
0.11112	0.50195
0.31035	0.38287
0.07413	0.61469
0.19024	0.58817
0.17222	0.62978
0.10305	0.36662
0.41492	0.9211
0.20856	0.40588
0.15702	0.35176
0.09292	0.50185
0.05412	0.29957
0.23754	0.55358
0.14381	0.4146
0.06755	0.4033
0.14806	0.42502
0.75922	0.54413
0.28567	0.46847
0.08292	0.69969
0.20598	0.49245
0.06542	0.19588
0.17179	0.38604
0.09284	0.19562
0.31059	0.69511
0.16237	0.35468
0.24821	0.707
0.16571	0.23765
0.19341	0.49673
0.06479	0.242
0.08031	0.35388
0.08953	0.26058
0.12455	0.53041
0.1007	0.15449
0.11671	0.18989
0.1593	0.33158
0.12746	0.3732
0.16615	0.26851
0.52075	1.27123
0.05849	0.25757
0.2436	0.37156
0.06394	0.18877
0.08569	0.24347
0.15686	0.40328
0.32459	0.56413
0.1228	0.23256
0.06622	0.33689
0.08832	0.27863
0.17481	0.31074
0.13306	0.31514
0.0675	0.94134
0.06281	0.20207
0.0691	1.17037
0.09867	0.20531
0.10367	0.30703
0.06801	0.2705
0.10681	0.59738
0.05632	0.26191
0.06783	0.28512
0.1283	0.29094
0.15387	0.324
0.06934	0.24898
0.09688	0.15376
0.24965	0.67807
0.08285	0.44819
0.06986	0.16123
0.39107	1.48511
0.34969	0.59042
0.26741	0.36384
0.1339	0.39123
0.30421	0.38651
0.1729	0.26025
0.05391	0.30422
0.08064	0.31891
0.06171	0.24935
0.09736	0.16204
0.10616	0.4242
0.1017	0.14035
0.08913	0.4727
0.1894	0.26118
0.09922	0.41982
0.09009	0.40708
0.07679	0.25666
0.11966	0.26377
0.15179	0.36462
0.13145	0.26009
0.14853	0.35009
0.1574	0.34522
0.11985	0.44094
0.07625	0.39901
0.06708	0.28447
0.07231	0.26128
0.1006	0.14878
0.15048	0.44766
0.07055	0.18776
0.07375	0.94678
0.06512	0.16543
0.09693	0.16485
0.06894	0.72997
0.06148	0.9381
0.06647	0.20069
0.23884	0.28556
0.26388	0.66467
0.06531	0.94283
0.11272	0.33433
0.23101	0.418
0.05763	0.11954
0.08635	0.53532
0.05962	0.10784
0.10958	0.22183
0.06672	0.27197
0.12735	0.50322
0.07135	0.21464
0.17541	0.45182
0.0536	0.27722
0.29048	0.7316
0.09246	0.29481
0.27383	0.51008
0.17751	0.20808
0.11862	0.85443
0.09786	0.51579
0.14378	0.32245
0.13052	0.45882
0.08602	0.2485
0.3951	1.22296
0.33996	0.96297
0.48653	0.74496
0.13848	0.41109
0.19024	0.70178
0.11671	0.43874
0.24249	0.54951
0.13435	0.21374
0.21061	0.40336
0.1171	0.32858
0.18169	0.58863
0.53404	1.82666
0.44753	1.00582
0.076	0.2917
0.47263	1.3447
0.19604	0.46553
0.08271	0.15634
0.26471	1.0442
0.29598	0.7967
0.14755	0.65317
0.19264	0.51757
0.13229	0.45528
0.03951	0.2651
0.13718	0.66237
0.18599	0.51474
0.17821	0.36175
0.11652	0.53127
0.12242	0.42718
0.11121	0.42727
0.13747	0.36545
0.18634	0.5418
0.09937	0.26104
0.05924	0.24347
0.1659	0.46726
0.06078	0.14736
0.06015	0.24542
0.11532	0.59322
0.1332	0.3394
0.05983	0.19927
0.0614	0.29007
0.26367	0.74607
0.09056	0.39131
0.09023	1.36487
0.11472	0.39779
0.08495	0.28412
0.1346	0.61275
0.07902	0.3486
0.44398	1.23103
0.16912	0.42442
0.17586	0.53999
0.35655	0.6704
0.1588	0.28753
0.06486	0.1599
0.07621	0.51045
0.33269	0.71891
0.06144	0.20378
0.14773	0.55286
0.06242	0.18921
0.098	0.43189
0.08174	0.3817
0.53132	1.20841
0.12835	0.32803
0.17987	0.84014
0.13064	0.47768
0.14871	0.63988
0.1443	0.48906
0.09916	0.3672
0.06236	0.40419
0.06218	0.1463
0.0832	0.30725
0.14329	0.2435
0.1174	0.53847
0.1064	0.36107
0.11396	0.6556
0.12327	0.33081
0.06186	0.24589
0.0721	0.45882
0.10733	0.45346
0.25359	0.31696
0.20704	0.55634
0.148	0.27662
0.13968	0.31428
0.07296	0.27168
0.0613	0.26216
0.11809	0.40685
0.06634	0.13485
0.16408	0.20548
0.27323	0.99554
0.16718	0.39842
0.0581	0.20364
0.07907	0.19009
0.13228	0.42831
0.13923	0.63113
0.22085	0.46962
0.0556	0.52201
0.239	0.75237
0.13019	0.29433
0.41157	0.54371
0.19238	0.77409
0.10287	0.54004
0.07301	0.17323
0.20311	0.48728
0.4981	0.62173
0.07798	0.15571
0.1825	0.5519
0.2953	0.4908
0.08017	0.24745
0.09624	0.1984
0.09981	0.24457
0.09704	0.42831
0.28105	0.89713
0.13356	0.24705
0.49886	1.05494
0.11792	0.53803
0.22041	0.50024
0.07326	0.28449
1.14455	1.28938
0.08463	0.19339
0.23814	0.86554
0.1578	0.38962
0.05309	0.25727
0.14876	0.71763
0.23571	0.65508
0.14243	0.2701
0.07952	0.33802
0.07033	0.10983
0.19615	0.45008
0.10824	0.64283
0.09367	0.26751
0.0528	0.10011
0.11421	0.40792
0.41183	0.60848
0.60397	1.794
0.32294	0.57461
0.05513	0.08814
0.08746	0.2615
0.24672	0.45066
0.14265	0.78025
0.08305	0.3969
0.2453	0.69319
0.15768	0.44934
0.05208	0.16871
0.09048	0.30461
0.35698	0.95096
0.35733	0.57288
0.13355	0.35577
0.2675	0.80604
0.29201	0.82002
0.14996	0.34349
0.47586	0.86806
0.13402	0.3706
0.14757	0.5526
0.14931	0.43229
0.05533	0.0913
0.06573	0.39506
0.34496	1.41903
0.08234	0.31187
0.25926	0.3449
0.42784	0.71618
0.33191	0.63233
0.07586	0.38603
0.16254	0.74294
0.31415	0.76285
0.10734	0.32275
0.42344	1.66045
0.19826	0.72573
0.18122	0.26162
0.36841	0.87738
0.08494	0.2517
0.12391	0.37512
0.29839	0.48859
0.12392	0.32192
0.11191	0.29323
0.10972	0.73608
0.15711	0.39844
0.07867	0.84272
0.17697	0.33143
0.14771	0.64457
0.21078	0.5111
0.13911	0.78715
0.06332	0.11311
0.0768	0.28027
0.32937	0.51121
0.0594	0.26548
0.12252	0.46364
0.07193	0.19028
0.18308	0.6601
0.17477	0.64545
0.07254	0.20642
0.10491	0.6997
0.0872	0.37415
0.20094	0.46678
0.16135	0.89728
0.18324	0.75824
0.32567	1.05735
0.08208	0.4408
0.30939	1.12035
0.01406	0.23056
0.05086	0.17563
0.16242	0.74289
0.06019	0.36986
0.50074	0.68203
0.02581	0.3354
0.39585	0.70355
0.03156	0.18237
0.03404	0.30167
0.15952	0.78924
0.20482	0.56664
0.12297	0.4639
0.22513	0.63708
0.19167	0.33743
0.10253	0.35532
0.11631	1.10818
0.05891	0.3449
0.13846	0.36844
0.16131	0.28457
0.01549	0.16421
0.05752	0.34409
0.13263	0.2846
0.07205	0.22184
0.30999	0.60545
0.12435	0.72783
0.30155	0.91305
0.12762	0.45612
0.31797	0.53692
0.22482	0.65233
0.09743	0.72139
0.02575	0.23621
0.14022	0.4133
0.11737	0.24203
0.05124	0.36072
0.31926	0.73697
0.15315	0.57934
0.07007	0.40446
0.18804	1.23879
0.03864	0.32868
0.06165	0.44439
0.77267	1.03108
0.07439	0.72003
0.06041	0.37617
0.08769	0.96923
0.06316	0.15547
0.13448	0.27744
0.04034	0.3773
0.23971	0.42689
0.12738	0.28057
0.09477	0.29656
0.03685	0.415
0.06237	0.29997
0.12184	0.49364
0.30522	0.84534
0.19637	1.43355
0.16572	0.63064
0.14919	0.51736
1.49428	1.7241
0.15255	0.43405
0.82271	1.58249
0.2802	1.02392
0.81808	5.854
0.11838	0.31812
0.06036	0.70842
0.35016	0.52268
0.08288	0.22377
0.21262	0.93304
0.15544	0.88318
0.27752	0.64486
0.12919	0.25889
0.04403	0.26304
0.12579	0.3935
0.09659	0.27867
0.07326	0.40165
0.22584	0.66631
1.09451	14.4996
0.26171	0.52409
0.0776	0.30325
0.20389	0.44506
0.04363	0.38654
0.03284	0.2332
0.09241	0.21923
0.01914	0.17239
0.03297	0.22984
0.04534	0.50904
0.03583	0.21644
0.03409	0.25367
0.33207	0.71009
0.0633	0.56546
0.02585	0.3722
0.03512	0.19359
0.02878	0.18393
0.08242	0.32242
0.03863	0.77129
0.02505	0.13692
0.03435	0.11215
0.09234	1.30695
0.05713	0.36256
0.32183	0.83755
0.08403	0.5715
0.10989	0.20512
0.1709	0.33186
0.01856	0.27949
0.14991	0.42305
0.21657	0.52794
0.30938	1.08171
0.5699	1.61736
0.38832	1.89106
0.09824	0.64763
0.11741	0.61754
0.53495	1.25211
0.499	1.00736
0.1447	0.71396
0.05475	0.27015
0.27261	1.4638
0.12231	0.44439
0.14275	0.76023
0.22145	0.70391
0.10233	0.28325
0.17145	1.04694
0.18937	0.81425
0.27693	0.89176
0.02966	0.16995
0.35229	0.62512
0.13011	0.68028
0.18557	1.54088
0.04386	0.37588
0.05867	0.60453
0.2976	0.49737
0.21339	0.55904
0.08749	0.449
0.15789	0.93249
0.20003	0.59339
0.14839	0.7478
0.11269	0.3192
0.33924	0.90922
0.12061	0.55056
0.29619	1.21371
0.15351	0.37196
0.08713	0.40641
0.08226	0.31232
0.25882	0.89478
0.06381	0.23943
0.19085	0.70788
0.04992	0.22283
0.208	0.91087
0.16845	0.70494
0.17993	0.32186
0.0798	0.43028
0.0607	0.14796
0.36675	0.86848
0.10674	0.44146
0.08114	0.3645
0.18991	0.36125
0.08765	0.3573
1.23339	1.99544
0.18338	0.81167
0.35925	1.01826
0.09584	0.47093
0.07095	0.30934
0.16442	0.69559
0.06	0.29506
0.13082	0.71678
0.02405	0.22011
0.08481	0.55816
0.35356	0.74939
0.19849	0.3649
0.46831	0.72583
0.24807	1.57147
0.5113	2.2592
0.15942	0.68667
0.08435	0.49274
0.17535	0.49414
0.41881	1.64612
0.42286	0.84741
1.3554	1.66929
0.09551	0.56497
0.2324	1.17276
0.32944	1.24603
0.17966	0.65962
0.04022	0.39675
0.61348	3.01525
0.27869	1.11604
0.13014	0.38792
0.21686	0.67978
0.16682	0.5372
0.13718	0.42763
0.23006	0.68599
0.1583	0.47411
0.71487	5.03771
0.19839	0.5483
0.12113	0.44663
0.11813	0.8202
0.12006	0.64758
0.55927	1.38755
0.10214	0.40406
0.08526	0.34059
0.09243	0.57371
0.11443	0.43244
0.0883	0.30403
0.28071	0.88929
0.1211	0.70133
0.10908	0.49364
0.10624	0.40137
0.0333	0.45514
0.13456	0.49405
0.21346	1.03581
0.06931	0.33656
0.23464	0.72941
0.14058	0.39735
0.05189	0.37977
0.82646	1.48534
0.25927	0.55278
0.13528	0.57528
0.07542	0.45222
0.2245	0.68005
0.22075	0.85829
0.14185	0.45218
0.03019	0.31676
0.14863	0.7927
0.16559	0.4264
0.05602	0.56755
0.12028	0.45192
0.15281	0.48219
0.27391	0.53368
0.11636	0.52961
0.22448	0.61104
0.13481	0.37537
0.06115	0.68838
0.04846	0.5635
0.24827	0.43794
0.35638	0.95813
0.07975	0.34164
0.02765	0.47799
0.1717	0.52979
0.07084	0.31862
0.17943	1.56077
0.1522	0.36215
0.22105	0.73785
0.1901	1.00147
0.12697	0.57159
0.24048	1.20373
0.13003	0.8904
0.25884	0.85844
0.07741	0.50524
0.15633	0.30343
0.26051	0.77416
0.07049	0.59037
0.2886	1.44843
0.1978	0.75868
0.12352	0.79095
0.08897	0.55486
0.24815	1.12079
0.02813	0.43023
0.23154	1.1442
0.12279	0.46563
0.10929	0.49816
0.14433	0.85039
0.04119	0.69551
0.13657	0.81169
0.15674	0.63393
0.21715	1.33767
0.38798	0.80349
0.10244	0.58533
0.13396	0.57427
0.31223	0.49848
0.25447	0.52689
0.12405	0.33804
0.12118	0.47709
0.17719	0.73294
0.18382	1.05816
0.48386	1.51161
0.31883	1.03107
0.2013	0.38214
0.07094	0.73781
0.05153	0.31345
0.08097	0.5112
0.09284	0.29747
0.16838	0.68415
0.08409	0.67534
0.16617	1.33906
0.14428	0.38587
0.46053	0.93113
0.15886	0.22056
0.23588	0.85099
0.49538	1.40132
0.19816	0.81543
0.14499	0.48982
0.03962	0.40878
0.03259	0.17379
0.78883	1.34135
0.38159	0.74479
0.51534	1.26518
0.06251	0.32344
0.12102	0.50778
0.04449	0.4124
0.17985	0.46522
0.38144	0.56561
0.03342	0.324
0.02243	0.37143
0.20313	0.49861
0.46143	1.53598
0.22304	0.48017
0.0751	0.36176
0.02763	0.21748
0.1422	0.61115
0.0324	0.5548
0.21216	0.5394
0.07817	0.19611
0.10625	0.8184
0.31708	1.18254
0.18394	0.82018
0.07855	0.72046
0.08531	0.46755
0.02009	0.16509
0.16615	0.18427
0.13006	0.60785
0.16834	0.57614
0.16811	0.29127
0.19057	0.53401
0.06632	0.2894
0.0596	0.36079
0.10238	0.37968
0.37844	0.65585
0.13581	0.81762
0.05892	0.80248
0.09799	0.34098
0.08815	0.25029
0.07137	0.33906
0.13786	0.23071
0.1334	0.48162
0.21112	1.03112
0.0321	0.22287
0.25245	1.206
0.0908	0.37747
0.1715	0.6333
0.05537	0.62245
0.11275	0.92424
0.22997	0.87987
