# Supplementary material for: Bipolar filaments of human nonmuscle myosin 2-A and 2-B have distinct motile and mechanical properties
Source: eLife. 2018 Feb 8;7:e32871. doi: 10.7554/eLife.32871 (PMC5829915; doi:10.7554/eLife.32871)
Supplement: Supplementary file 4. [file elife-32871-supp4.xlsx]

## Sheet: attofrommix
195.924	96.2466	21.2429	5			1708	86.0415	26.6096			column A is the actin length in nm
221.924	99.3364	31.0722	11								column B is the velocity of that filament in nm/s
232.693	116.998	32.4926	13								columnn C is the SD of the velocity in nm/s
242.539	94.6626	30.0764	9								column D is the path length in frames
266.309	97.5105	16.7373	7
266.309	90.4523	20.4767	10
268.539	87.6384	17.3394	7
269.463	75.732	12.2685	7
269.463	67.575	19.5135	8
295.463	87.3699	25.331	9
297.693	89.1261	25.2172	9
303.078	95.5244	13.9426	10
306.233	114.252	33.7597	13
310.693	121.188	20.6014	10
315.154	65.9804	18.6214	7
319.233	82.6641	18.614	9
321.463	100.245	18.5887	7
324.617	38.2788	12.1902	29
326.848	67.1917	8.20923	8
332.233	59.4648	15.1557	8
342.078	118.452	19.9774	10
343.002	78.7513	23.3656	9
350.617	86.7706	20.1335	10
350.617	94.2279	24.535	20
358.233	85.6423	20.433	10
369.002	89.4226	24.8874	20
373.463	60.1831	17.6921	29
374.387	76.8655	24.2383	6
382.002	96.099	27.3148	7
384.233	45.1017	7.53421	29
387.387	89.1964	29.1216	6
387.387	108.922	19.8681	9
392.772	33.2872	7.07173	29
397.233	127.747	21.9191	15
397.233	120.938	18.2039	10
399.463	40.3736	7.85068	29
402.617	129.164	38.0766	7
402.617	106.164	10.5027	7
405.772	39.4824	12.5219	6
410.233	39.4158	8.26899	29
412.463	47.6861	12.2627	29
413.387	102.21	26.2857	10
417.848	44.9032	9.83683	29
426.387	54.6403	8.91273	9
428.617	130.353	38.8403	7
429.541	113.382	36.6999	16
434.002	114.507	13.4728	7
436.233	106.208	13.4337	6
437.156	105.199	26.1822	23
453.311	52.7458	17.3356	17
457.772	113.233	14.2294	9
458.696	44.7053	14.1448	6
460.002	117.22	24.0811	15
467.617	100.546	17.2034	6
479.311	57.403	12.4133	17
486.926	57.1626	7.29038	9
489.156	111.955	13.2928	9
499.926	102.561	26.7281	9
501.233	125.982	26.0092	29
506.617	88.407	25.8029	10
515.156	132.549	30.2041	29
516.08	47.0682	9.93811	17
543.387	142.388	21.0521	29
552.85	42.4358	12.1196	17
558.235	45.3535	11.0624	17
571.235	119.794	34.8653	17
576.619	101.5	29.9994	17
580.156	58.0942	13.3232	8
584.235	120.755	33.689	17
590.926	69.0182	14.2075	11
609.311	133.199	27.7428	29
622.311	60.0961	13.9181	8
623.235	44.3171	11.4046	17
625.465	53.2086	16.9463	22
625.465	144.362	30.1065	29
629.926	91.6429	27.7304	24
638.465	143.636	29.6833	29
654.619	44.1893	11.2077	17
655.926	75.3098	22.2833	11
676.159	32.4674	8.91149	11
676.541	65.9274	21.5757	14
690.465	98.9938	17.2009	24
710.156	75.7391	21.8973	11
729.848	86.4862	24.1301	24
731.696	75.5879	24.1888	14
742.848	88.8238	24.0726	24
748.233	89.9992	24.2306	24
753.235	94.0478	8.2406	24
773.467	56.8816	16.9562	11
781.465	87.2063	22.764	22
800.233	104.507	28.3127	24
815.463	99.2378	28.2016	24
815.463	109.728	19.5887	24
819.541	76.4386	21.0723	11
823.619	85.6125	17.7718	24
829.387	107.366	27.7123	24
843.852	23.822	4.65527	22
848.313	102.431	25.8574	17
849.078	97.0883	25.9179	24
861.696	97.5832	26.4487	24
868.928	72.754	22.2525	23
874.696	90.7309	28.3313	17
875.619	91.6747	23.5815	24
880.621	93.5815	20.4688	17
891.774	94.8069	20.9362	17
904.774	46.6253	8.61457	5
915.543	80.1483	23.8234	17
921.311	67.4398	17.4012	28
930.774	81.872	26.1094	28
933.545	105.346	24.6165	17
938.389	93.1559	21.5115	17
939.696	76.4968	17.5384	28
1009.31	113.972	20.1162	17
1039.23	58.5465	16.8141	8
1053.16	51.6774	14.1258	11
1094.93	114.335	19.7055	17
1110.16	28.4842	7.37578	14
1151.39	29.6587	7.04759	6
1400.08	89.5274	29.4601	6
1424.23	32.7273	9.4172	7
1424.77	31.2252	7.9116	11
1443.16	30.7311	8.64102	11
1448.54	30.7775	8.69964	11
1482.16	29.219	6.97182	11
1488.85	99.2581	19.2679	6
1490.7	33.3484	9.49497	11
1505.39	33.771	9.27368	7
1565.54	56.4619	13.9309	14
1577.78	50.8869	5.75196	5
1622.7	63.6719	20.2316	6
1682.54	105.581	31.0857	20
1685.7	48.6039	7.81846	14
1715.39	97.8341	30.3413	20
1760.54	69.3692	21.4882	20
1760.7	96.842	20.7175	8
1777.78	81.6545	25.5591	8
1787.47	45.6876	5.98422	14
1787.85	76.4241	22.237	20
2106.32	98.1	31.0883	6
2119.7	53.7669	14.3433	9
2129.55	55.0872	15.5096	9
2151.08	48.0966	12.2388	9
2214.01	46.7291	13.9042	29
2260.63	48.8289	10.2055	29
2275.86	55.0973	16.3997	29
2300.39	101.737	29.4057	29
2465.86	36.9687	8.11951	18
2525.09	38.7022	7.5175	18
2542.01	41.2168	10.2061	18
2654.71	38.8363	7.44725	18
2670.16	38.6681	8.36485	18
2706.86	78.091	20.7188	21
2708.17	68.7885	17.505	21
2737.93	49.0382	12.4379	21
2811.25	85.0059	25.243	21
2811.47	45.714	5.03472	29
2817.24	66.3097	21.146	21
2824.47	46.9567	12.183	21
2877.4	51.0303	10.3651	21
2878.32	46.2251	4.69008	29
2898.93	50.5582	11.137	21
2925.09	82.5481	24.4288	21
2926.62	66.0269	21.5842	21
2934.4	54.6664	16.2044	29
2988.63	55.5893	18.0935	21
3410.4	102.698	21.3484	18
3428.62	88.3595	26.273	18
3437.16	80.8931	16.2701	18
3453.86	113.013	26.4503	18
3461.85	118.283	19.2925	18
3466.31	117.854	19.8384	18
3473.55	118.616	19.2924	18
3504.39	125.477	29.4015	18
3515.16	85.7649	19.3546	18
3565.31	114.69	29.9785	18
3577.01	83.9482	18.2719	18
3589.08	111.295	30.6623	18
3593.54	115.926	29.4961	18
3641.78	68.958	21.8032	22
3669.09	71.8383	20.6686	22
3697.86	73.9064	23.5842	22
3740.78	81.3579	16.7555	22
3792.94	69.0446	17.5864	22
3852.24	128.572	35.8628	12
3903.25	69.5005	17.5984	22
3959.93	52.5893	17.2084	18
3976.79	82.1222	18.1979	22
3996.7	48.3294	11.0976	18
4022.7	73.7315	22.5237	18
4071.16	74.568	15.0682	20
4100.7	49.942	12.4195	18
4142.63	42.6736	5.90704	6
4149.03	79.0187	13.6711	18
4195.65	89.0711	25.8402	18
4236.79	44.1217	6.53377	6
4286.65	99.0043	19.9557	18
4361.49	90.6217	28.8263	18
4369.33	93.1691	25.3459	20
4405.72	90.1596	25.4749	20
4419.71	77.3852	23.8068	16
4445.78	82.9806	4.38084	11
4522.85	92.9357	20.3143	11
4535.09	60.4981	19.7914	8
4707.33	47.3208	8.32818	18
146.154	98.6208	29.7848	5
166.77	80.8652	15.6724	11
185.154	36.1045	11.1508	6
185.154	67.8652	17.8919	11
190.539	97.8754	11.702	10
190.539	88.5985	21.9678	9
193.693	104.25	27.2137	17
195.924	111.473	25.1386	18
198.154	96.5408	22.9042	18
198.154	70.9135	21.7916	10
200.385	72.9384	22.8769	31
203.539	80.2664	23.3327	26
203.539	60.2983	18.2187	11
204.463	90.4185	29.1078	9
208.924	94.5992	16.8063	10
208.924	117.392	23.424	18
208.924	97.4674	24.035	18
211.154	101.378	25.9516	9
214.309	106.256	33.7139	18
214.309	113.808	14.9841	17
215.233	60.1048	18.6042	12
216.539	102.513	25.1771	18
217.463	79.1595	25.0016	29
219.693	37.156	2.39072	5
219.693	112.175	27.1863	18
224.154	95.5136	27.2534	9
224.154	71.726	22.6851	10
225.078	118.11	36.4507	32
225.078	47.321	7.92996	26
229.539	121.482	12.4489	18
230.463	76.1344	22.4404	22
232.693	100.11	32.8306	18
234.924	109.329	28.4807	7
234.924	144.613	6.8363	19
235.848	105.236	28.6734	11
238.078	50.3429	11.3001	26
238.078	50.5934	16.3158	26
240.309	108.461	29.7007	7
240.309	121.603	16.8057	32
242.539	127.93	37.6828	19
242.539	96.4335	26.8395	9
243.463	43.1979	9.60722	26
248.848	105.157	28.7605	11
248.848	84.7154	16.6592	29
248.848	73.6347	19.1471	29
251.078	126.614	22.2155	32
253.309	122.533	13.3763	17
255.539	101.832	14.2919	23
258.693	87.1764	25.7802	23
259.617	81.5394	15.4284	13
260.924	96.5303	29.71	26
264.078	69.4524	22.1743	8
264.078	111.533	32.2119	10
264.078	50.3429	11.3001	26
264.078	91.0211	13.1962	6
265.385	107.331	33.0485	31
266.309	139.548	11.9066	19
266.309	105.691	21.58	6
266.309	114.239	14.4323	6
269.463	74.6253	20.4903	20
271.693	90.8982	28.2654	22
272.617	84.1301	19.9461	13
273.924	99.333	28.7052	8
278.385	125.282	22.4691	31
279.309	113.928	16.6535	17
279.309	111.411	29.1259	18
280.233	70.8114	15.9333	29
282.463	99.1412	15.0472	6
282.463	122.398	30.1405	6
282.463	101.751	10.4874	23
285.617	60.9521	20.0135	12
292.309	87.4529	28.1767	16
292.309	114.828	17.4972	17
293.233	102.944	9.77108	23
294.539	109.489	19.9806	23
294.539	101.898	17.4307	6
297.693	129.62	40.8466	5
298.617	68.3061	20.2429	12
300.848	126.307	27.3047	6
300.848	76.7604	23.8821	20
303.078	87.3859	26.7092	32
306.233	32.1359	5.35929	7
308.463	84.1339	24.1797	26
309.387	89.4226	10.7323	20
309.387	92.3111	7.53641	20
312.924	111.209	32.1525	31
313.848	90.0546	29.3632	23
313.848	69.2444	20.6546	5
313.848	86.2238	16.4917	20
315.154	113.86	30.0684	31
315.154	84.1441	11.0053	8
318.309	140.781	41.7488	20
318.309	94.4177	24.4505	13
319.233	90.6684	28.4191	23
321.463	106.436	21.6617	31
321.463	93.7696	27.204	23
321.463	78.379	21.3905	20
321.463	27.8295	8.4413	7
323.693	141.684	13.2201	19
324.617	46.7539	15.0185	20
324.617	88.3213	25.9819	23
324.617	84.6665	16.3905	20
324.617	117.605	34.7177	20
325.924	109.329	20.1179	23
325.924	98.8179	22.7264	6
326.848	71.1997	22.4314	23
326.848	77.8852	23.3673	22
329.078	69.3285	22.3271	18
330.002	28.1606	3.60007	7
330.002	110.919	14.2536	23
330.002	71.7137	14.5045	29
330.002	76.3504	22.1276	22
331.309	99.9562	29.5282	32
332.233	45.2493	14.1369	20
332.233	101.09	29.4341	18
339.848	106.909	28.4209	40
339.848	85.2009	27.2126	32
340.772	94.1564	27.1139	7
340.772	99.149	28.2278	20
342.078	49.7958	16.0343	6
344.309	124.105	27.9947	23
345.233	118.89	39.0621	10
345.233	101.291	27.0642	22
345.233	108.346	33.9815	10
345.233	65.9447	15.9465	8
345.233	55.0211	17.5246	20
345.233	42.6247	10.2276	20
345.233	96.6127	31.2389	25
346.539	89.4975	10.1182	8
349.693	55.5219	3.38366	40
349.693	110.554	15.5732	11
349.693	124.62	28.1218	23
352.848	110.038	15.3305	11
352.848	103.611	7.88602	30
356.002	26.9842	8.37024	7
356.002	118.809	16.8568	23
358.233	27.8295	8.4413	7
358.233	67.749	13.7663	8
359.539	86.1555	10.5931	8
359.539	81.3774	5.74543	8
360.463	103.975	7.36272	30
360.463	87.5913	27.0974	24
361.387	112.455	11.4038	23
361.387	48.9006	15.969	23
361.387	109.207	13.9308	23
361.387	97.5478	26.7969	20
365.848	119.1	35.2552	23
365.848	90.5014	26.4086	30
368.078	100.266	28.6689	32
368.078	73.044	22.0362	31
369.002	114.891	30.7048	9
371.233	100.983	24.0336	23
371.233	93.9995	27.5338	23
374.387	109.064	33.5086	9
374.387	72.5192	15.6744	29
376.617	122.937	13.8134	23
376.617	79.6287	22.1209	22
377.541	101.16	23.5056	7
379.772	80.9412	15.5169	29
381.078	117.164	20.1472	32
381.078	44.539	13.9704	20
381.078	92.027	20.9686	30
382.002	48.8377	15.4757	24
384.233	94.3065	27.2393	23
386.463	100.608	17.5922	5
387.387	98.7133	23.0831	24
389.617	136.626	35.1116	23
389.617	103.526	26.448	23
389.617	74.7966	19.6143	8
392.772	139.08	38.152	25
392.772	92.7539	14.6692	26
394.078	52.8113	14.0329	20
395.926	97.359	21.631	24
395.926	104.886	23.4105	7
398.156	96.0671	27.3596	9
399.463	94.7808	31.231	26
400.387	73.2251	19.6013	26
400.387	88.2758	16.9506	26
401.693	105.431	25.2555	11
402.617	115.497	24.1893	31
402.617	99.7915	30.4315	23
405.772	86.9316	25.7721	26
408.002	85.3047	27.4848	16
408.926	89.5472	22.1135	22
413.387	103.289	33.6439	32
417.848	52.1602	10.722	40
418.772	76.6502	21.7777	29
418.772	112.431	30.9996	20
418.772	81.9135	13.8797	26
420.078	45.2011	13.8317	20
424.156	72.5264	18.431	26
424.156	95.3848	26.2771	40
425.463	88.8017	21.6812	32
425.463	103.103	25.5198	32
428.617	64.2631	16.5448	40
428.617	44.2123	13.8595	5
430.848	95.4471	23.7663	11
436.233	104.29	17.8475	6
438.463	101.613	26.3597	11
438.463	111.719	18.4888	6
443.848	116.774	20.8094	32
444.772	42.1926	7.29182	29
446.078	55.4113	10.6086	20
449.233	87.0067	20.2034	11
450.156	73.3458	22.7204	29
451.463	113.537	24.789	32
452.387	118.59	27.2132	20
453.311	62.2538	16.283	22
453.311	64.3324	14.481	22
455.541	64.7165	18.3925	5
462.233	99.0094	19.9884	39
464.08	68.9883	18.3456	22
465.387	138.637	35.3935	31
467.617	54.5856	14.5261	40
467.617	105.515	21.5892	28
473.926	60.4108	15.1086	22
476.156	76.9207	21.6336	29
476.156	117.265	27.553	24
478.387	64.8407	11.3828	26
479.311	111.307	19.0389	5
479.311	126.217	32.8328	26
480.617	101.869	32.0821	24
481.541	114.646	33.4864	32
482.848	98.7275	20.4005	39
482.848	117.647	21.2594	32
483.772	61.0273	19.9694	29
485.078	101.109	23.0088	28
486.002	144.095	29.4847	31
486.926	42.1613	7.30333	29
487.309	93.9256	25.7715	28
489.156	90.2596	19.4502	39
492.311	118.534	35.0653	26
493.617	92.5912	28.8485	24
499.002	98.7641	30.0126	24
499.926	77.9361	22.8337	21
502.156	66.4184	15.2482	32
506.617	121.491	28.9897	20
507.541	121.161	21.6533	24
508.848	93.5461	22.5146	28
509.772	119.191	27.5417	24
511.078	98.9747	22.9422	28
512.002	81.2745	20.1492	20
514.233	99.4195	23.5851	28
516.463	91.7677	23.8398	28
523.696	59.6539	14.5051	19
526.85	83.3592	13.6777	18
529.463	84.3664	14.0039	28
529.463	97.4824	19.8431	39
531.311	138.84	35.6084	18
536.696	111.649	35.7316	32
536.696	93.5927	28.9548	25
539.85	85.671	17.7812	18
539.85	72.296	23.3229	20
540.233	90.6392	21.5222	28
551.926	67.0857	15.1363	26
552.85	116.687	20.9563	26
553.233	126.906	32.4015	20
556.387	102.006	24.4898	26
560.465	84.9542	14.3932	39
562.696	129.014	16.4339	22
562.696	103.799	26.8594	28
566.233	144.298	16.3002	20
572.541	107.046	31.4128	24
573.465	46.886	11.6833	21
575.696	114.521	19.1097	22
580.156	38.3344	9.89781	21
581.08	99.0646	21.2838	32
584.235	94.7898	21.6098	39
588.696	44.8981	11.3858	21
589.619	88.692	17.4905	18
590.926	118.642	20.1687	22
590.926	121.369	26.9749	22
590.926	43.1814	11.8314	21
595.004	41.2001	13.4177	21
597.235	93.6323	20.572	39
597.235	142.209	37.5434	18
597.235	99.0055	18.1524	39
598.541	83.0451	20.3569	20
604.85	93.6037	19.0951	34
606.156	108.785	29.108	22
612.465	107.956	29.3175	28
615.619	52.6283	17.2142	19
617.85	108.611	24.2365	13
623.235	104.566	26.7345	28
623.617	85.3872	13.0885	28
625.848	99.97	18.214	39
633.08	86.5404	16.4693	29
634.004	110.849	17.9991	26
634.004	117.129	20.5548	26
636.235	103.221	22.8187	39
636.235	108.536	14.6863	39
637.159	44.6369	10.7301	21
641.619	119.167	18.1411	34
646.08	118.987	19.7557	13
649.235	69.304	14.6425	5
650.159	43.0535	12.0649	27
650.541	29.6473	9.63221	8
650.541	120.356	29.525	26
651.465	80.9268	19.9663	20
652.389	90.5427	15.6375	18
652.389	93.1092	18.8989	34
653.696	69.6929	21.1413	10
656.85	94.7232	21.5863	39
657.774	100.837	23.4143	26
658.156	76.7007	24.561	18
665.389	102.524	26.6184	34
666.696	77.0316	10.0871	10
668.543	100.375	28.9103	28
668.926	115.855	35.6334	25
675.235	112.373	26.8201	13
677.465	27.4378	6.17738	15
681.926	134.544	25.4185	22
682.85	116.263	22.2797	13
683.774	68.5932	20.6621	40
685.08	29.6371	8.92228	15
685.08	30.5633	9.84852	15
693.619	111.267	10.8068	26
694.002	115.978	30.1769	23
694.543	82.1158	23.824	40
695.85	96.2187	28.1197	24
698.08	113.56	16.6038	24
702.159	126.542	23.0444	26
705.313	103.529	27.1537	26
707.926	109.619	18.2818	24
712.387	87.8316	22.5318	39
713.852	26.0755	6.39796	27
714.617	100.735	33.0421	23
715.159	99.5834	24.1402	24
716.082	23.9655	7.10833	27
716.465	123.373	26.0728	26
720.543	58.829	17.6132	18
720.926	73.3559	24.1125	18
723.698	116.859	36.0063	26
725.387	80.8774	25.0688	11
725.928	91.8006	15.5462	28
726.852	27.8101	6.12892	27
726.852	23.6681	7.04784	27
730.772	137.545	42.1858	6
733.543	74.0147	23.6455	15
733.543	63.9243	13.0938	18
734.85	49.2956	9.52548	14
742.082	115.154	36.6697	26
742.465	30.0248	9.71437	15
743.389	32.4404	8.48144	9
747.85	97.6922	25.0529	39
755.465	67.836	21.6599	10
759.926	99.9326	31.0955	24
771.237	32.3418	5.85519	27
775.698	114.636	36.6791	26
781.465	69.2939	22.0064	37
786.467	93.248	22.6194	28
786.467	102.574	12.6095	28
789.08	46.3228	13.5238	15
792.617	80.7593	23.9417	40
794.082	101.737	25.1817	24
795.389	97.2138	26.3977	29
798.002	99.7782	31.3172	37
798.926	95.9813	26.3425	37
801.156	92.1456	27.0704	37
801.698	129.006	24.1	26
803.928	71.5026	21.4964	15
803.928	32.2271	8.55226	9
804.311	111.16	31.1603	23
804.852	104.857	11.8541	28
806.159	63.347	16.4556	6
813.233	75.6195	16.8295	40
814.156	88.4499	26.8736	37
818.235	104.066	26.5806	39
820.465	100.016	25.0979	39
820.848	99.9033	23.6126	37
824.002	81.699	24.4699	40
826.233	98.7971	24.945	37
831.617	83.8868	24.7445	40
831.617	85.1271	26.8461	37
833.082	108.77	23.5509	24
834.772	88.1794	26.4358	37
837.002	101.355	32.1566	39
838.85	114.275	32.358	28
839.774	81.9163	20.3254	12
847.389	119.64	19.0563	24
847.772	114.669	24.1761	40
848.696	99.5489	25.7776	39
855.004	117.498	17.2451	24
857.235	116.475	21.355	24
859.082	118.632	4.57698	24
859.082	78.9192	19.3028	37
860.389	64.134	18.5908	26
860.389	116.071	17.4414	24
861.696	102.766	24.2597	39
863.002	93.9119	20.0272	37
864.85	118.1	27.5063	14
866.156	106.898	27.4747	40
868.387	85.4545	26.5696	37
868.928	112.44	9.93347	24
874.313	71.3713	21.5665	15
874.696	109.565	26.328	39
880.08	111.436	17.5958	14
881.387	77.0226	15.2222	40
882.852	39.2872	11.0885	9
883.235	118.974	18.2797	24
887.696	130.455	25.9693	24
899.772	84.1542	12.3441	40
901.619	119.405	18.9045	24
910.541	71.1126	22.4855	18
914.619	105.07	32.7369	14
915.543	39.4621	11.9846	18
916.467	31.6765	9.29983	27
920.928	61.0036	17.1469	6
921.852	31.6765	9.29983	27
922.235	133.711	33.0821	29
931.698	95.5202	28.0802	29
932.08	69.0857	9.85265	40
935.235	87.5261	26.05	18
937.465	51.5655	14.8897	9
939.313	63.7529	17.1006	11
940.619	89.7676	27.7664	29
946.387	74.5062	24.4317	40
949.159	37.5537	11.4291	18
953.237	33.3914	8.87587	27
955.467	73.1298	18.6215	15
959.004	43.7724	12.8784	18
961.235	83.1189	26.7808	18
962.541	116.104	30.249	40
991.313	34.5538	10.2227	6
993.926	73.1731	11.5371	29
998.545	38.6935	10.9299	9
999.311	74.0557	13.0694	29
1002.08	113.569	33.5421	18
1010.08	69.4728	14.5679	29
1011.93	62.4202	19.615	6
1014.54	83.7085	21.5126	29
1050	108.152	34.9982	29
1063.93	117.694	29.1396	18
1067.47	103.655	29.9317	29
1071.93	140.348	42.0828	7
1080.47	106.516	29.4466	29
1085.47	70.7429	20.8252	33
1089.93	93.6932	10.2959	33
1101.08	86.7922	28.115	29
1112.77	93.0092	10.8756	33
1124.85	79.0368	25.5352	29
1124.85	89.6179	29.2605	29
1126.31	97.4228	15.3511	33
1137.47	99.1972	12.9127	33
1138.77	108.645	23.6762	18
1156.78	99.1265	12.8796	33
1157.16	42.3435	11.9916	33
1161.62	68.5874	8.68723	6
1163.85	109.32	28.6947	29
1165.31	76.8322	13.4813	40
1167.93	44.2336	10.7308	33
1174.62	118.973	33.9017	29
1184.08	45.6385	9.18406	10
1187.62	95.5568	14.6362	33
1189.47	43.6093	8.30293	10
1197.08	46.8729	14.3857	33
1200.78	37.9052	10.8689	9
1220.85	94.6357	25.7887	41
1220.85	48.5784	13.1912	10
1236.47	92.4437	18.3585	33
1258	71.4233	17.7196	39
1269.31	82.2833	9.2783	40
1276.39	114.998	16.9984	18
1323.55	92.2017	24.9713	41
1325.39	104.569	24.8314	40
1338.23	67.3307	8.30418	6
1349.93	85.6042	18.2414	39
1359.39	81.5624	8.17167	40
1362.16	107.125	34.2733	6
1377.23	87.0801	25.7291	41
1377.39	78.2833	19.7307	19
1379.62	108.856	32.2645	6
1394.85	100.015	21.9049	40
1397.63	33.9994	9.07896	13
1421.4	35.158	10.0717	13
1427	114.156	16.0033	18
1434.62	87.4919	25.0722	41
1438.31	107.593	7.84542	40
1438.7	83.9601	9.21565	40
1439.24	92.9871	24.2605	41
1455.39	77.6808	20.6022	19
1482.16	91.7886	9.02298	40
1484.39	94.5604	7.33195	40
1502.77	91.3848	12.592	40
1505.55	80.6208	17.4396	39
1513.16	95.2439	19.5646	40
1515.01	96.0713	27.1039	41
1528.93	39.5734	11.5274	41
1533.39	80.5737	20.3095	19
1535.08	68.3393	22.3371	38
1550.47	40.876	11.5328	41
1552.32	72.1298	23.5222	41
1563.47	39.1977	9.34511	41
1569.24	79.1807	19.0091	19
1569.62	88.7627	18.5813	40
1576.09	62.466	20.2932	41
1579.85	93.8109	27.084	22
1585.39	93.9812	25.6121	39
1586.16	100.965	21.0146	18
1587.62	89.2954	22.5488	41
1592.08	76.0077	16.4284	19
1595.08	102.417	26.5599	22
1598.78	108.438	18.4654	41
1608.62	109.264	19.125	41
1614.93	83.5019	19.9724	19
1618.63	38.1879	8.79529	41
1620.31	104.058	22.6941	41
1620.47	63.9744	18.3351	41
1624.78	93.4337	8.62672	19
1627.01	107.021	22.395	41
1630.16	82.6966	27.054	19
1640.93	98.9533	31.6918	41
1646.86	88.2519	12.0732	27
1659.86	89.9125	29.1278	39
1681.01	96.7309	19.7329	27
1715.01	36.8333	11.0469	6
1724.7	102.951	24.9847	22
1725.24	111.661	22.3029	39
1733.78	101.311	15.2999	27
1734.7	97.0055	16.4097	27
1734.93	49.3463	12.5412	40
1736.55	33.6545	8.14904	8
1736.55	95.1824	30.8866	41
1740.63	100.561	30.7125	28
1743.08	106.197	21.5051	18
1747.54	125.521	28.5654	22
1750.47	127.143	36.9212	28
1752.93	110.115	33.9448	22
1757.16	99.4103	27.4892	41
1760.54	125.961	27.8666	22
1762.55	47.4981	8.77793	21
1766.47	102.4	27.3559	28
1769.62	97.113	20.7475	27
1771.31	83.1891	25.0536	28
1778.7	84.5913	14.2422	27
1780.01	92.3597	27.9528	28
1793.78	103.141	27.0308	28
1796.55	68.3354	22.1549	21
1811.78	94.5136	30.0759	28
1831.47	105.186	20.8147	27
1834.08	82.1026	25.7762	28
1835.93	99.3382	22.2239	27
1839.47	142.197	44.4817	32
1841.47	52.8039	8.99273	21
1841.7	111.018	23.6274	18
1843.7	31.4428	4.21126	8
1860.24	86.3748	13.2718	27
1861.93	88.6237	21.8344	27
1886.08	115.885	18.1345	32
1908	132.781	37.6435	32
1911.16	157.011	49.1945	32
1912.08	110.944	16.2364	32
1915.78	93.697	19.2074	27
1916.16	94.7615	25.9618	32
1919.7	118.354	15.613	32
1922.47	84.9066	20.1014	27
1923.78	102.185	17.8858	32
1925.08	91.2621	10.2538	32
1925.08	103.083	11.1969	32
1930.47	101.948	29.6327	32
1932.7	94.4041	8.18364	32
1947	129.773	41.0553	32
1963.86	49.4643	12.1284	21
1975.93	56.0825	16.969	21
1989.7	106.579	15.2394	32
2022.01	96.6701	18.2151	32
2062.86	53.4985	14.432	38
2071.4	76.3278	23.7564	17
2075.86	62.4272	9.85071	38
2086.63	59.7393	12.0842	38
2089.94	77.8982	25.1135	19
2099.63	61.6878	11.1273	38
2114.09	68.7062	18.8649	19
2114.7	110.627	35.3831	32
2135.09	77.8024	21.7481	17
2170.23	67.548	21.0228	38
2181.86	94.8666	18.349	19
2197.7	112.802	30.733	38
2216.08	110.432	30.551	38
2243.77	73.3427	23.8274	38
2255.4	96.9223	17.4766	19
2291.63	44.3484	12.8248	21
2326.71	102.62	15.8951	19
2392.63	94.3179	15.2518	19
2403.4	100.124	14.8679	19
2403.4	105.239	8.99889	19
2439.25	92.2192	15.936	19
2495.71	90.5307	14.401	19
2565.17	80.9134	19.1593	19
2684.08	81.8483	10.3801	24
2695.17	78.9787	17.3586	19
2700.62	87.5304	5.57133	24
2765.56	87.7459	19.3134	19
2788.24	46.1895	12.4062	16
2822.78	44.983	14.0283	16
2823.01	77.3746	9.52092	24
2827.4	105.46	22.0876	33
2831.55	74.793	6.1245	24
2834.7	69.202	15.3939	24
2841.33	104.784	22.5069	33
2902.25	112.31	15.7019	33
2905.47	72.7171	10.7502	24
2949.85	81.4238	16.1567	24
2962.85	79.797	16.6057	24
2965.08	86.3248	15.0626	24
3014.85	78.5778	19.1352	24
3106.55	107.765	16.5243	33
3522.33	68.153	16.6714	16
3522.71	104.91	23.7113	24
3529.94	94.7243	30.2519	24
4762.49	62.3147	15.023	10
4791.64	59.6851	18.8467	10
151.539	82.1428	26.2405	7
172.154	66.5846	19.2588	11
179.77	95.524	26.3183	12
185.154	100.302	26.6814	12
198.154	81.5568	15.1715	12
201.309	88.9453	27.7178	11
203.539	91.0665	22.5522	8
204.463	85.1696	15.8428	14
205.77	110.379	31.1769	11
205.77	94.3545	26.7308	11
206.693	80.6622	17.9315	22
208.924	78.3603	14.3097	12
211.154	91.6619	28.306	11
211.154	102.23	31.4295	12
212.078	93.4987	28.5061	20
212.078	38.409	11.3713	22
214.309	77.4775	20.0413	5
216.539	96.2359	22.7662	28
216.539	112.652	16.749	12
219.693	66.0871	16.6627	17
219.693	32.0412	8.99565	11
221.924	95.5418	28.9839	18
224.154	88.3553	25.9893	28
225.078	89.0007	23.7016	22
225.078	38.409	11.3713	22
225.078	55.3916	15.9035	17
225.078	54.164	15.881	17
225.078	86.6349	24.9098	22
227.309	79.6488	16.311	12
227.309	59.0877	18.9016	11
229.539	173.482	27.6135	24
231.77	100.619	21.5059	11
232.693	88.5909	17.6794	16
234.924	104.916	22.1428	18
238.078	79.5155	23.0306	22
242.539	159.713	21.2932	24
245.693	90.0605	18.5093	6
245.693	90.1881	28.3008	11
251.078	84.8122	22.3588	28
251.078	81.3098	21.6002	22
251.078	81.56	23.7903	7
256.463	104.731	21.1287	5
256.463	95.853	25.2876	7
258.693	86.7701	12.7487	12
258.693	73.223	22.1242	6
258.693	65.416	20.6822	11
259.617	121.936	39.8611	24
260.924	113.821	29.8513	24
260.924	63.7841	17.8951	15
261.848	85.57	18.6015	30
261.848	92.1603	8.81857	21
263.154	106.101	15.7783	11
266.309	108.483	20.6705	13
267.233	80.4811	20.1531	14
268.539	112.546	30.6883	5
269.463	80.1875	24.879	7
269.463	129.76	29.2827	24
271.693	124.011	37.4669	24
271.693	103.965	22.3477	18
272.617	35.4277	8.26898	5
272.617	84.7363	18.9182	30
275.772	93.3374	17.9906	20
276.154	102.66	9.40826	11
277.078	75.4063	20.4671	13
277.078	31.3734	8.13756	11
277.078	40.1309	12.3372	7
277.078	100.482	23.7469	13
279.309	102.574	19.8435	13
279.309	80.7204	18.9743	16
280.233	87.0992	18.6587	7
280.233	109.988	36.0336	24
282.463	113.445	37.2386	30
282.463	88.6545	23.0724	7
282.463	76.4719	20.4357	13
282.463	66.493	18.6412	11
282.463	65.1949	18.4733	11
282.463	88.9173	28.9599	11
283.77	104.518	8.53125	11
285.617	92.6065	29.0419	20
285.617	56.3813	18.0653	8
286.924	87.8636	25.4048	28
286.924	102.646	25.7783	5
286.924	90.6133	17.5777	21
290.078	72.8526	22.0911	6
291.002	36.0634	10.441	6
291.002	81.0566	26.4087	14
291.002	117.964	38.838	24
293.233	82.7832	13.1121	13
295.463	72.6536	17.925	9
295.463	107.97	9.76722	11
295.463	85.0628	22.1508	28
296.77	102.02	12.114	11
297.693	112.912	36.5087	30
298.617	77.6293	24.351	8
298.617	58.5388	15.1674	8
299.924	158.799	22.6819	24
299.924	114.505	30.0272	24
300.848	78.8661	24.2881	6
300.848	68.0571	16.5232	6
301.772	117.462	19.1064	20
303.078	103.31	27.5604	16
303.078	85.8353	12.1712	21
303.078	44.1897	9.10784	7
303.078	157.469	51.1519	5
304.002	128.908	29.5238	20
304.002	86.0556	20.1753	21
304.002	88.5607	22.0687	21
306.233	104.571	29.2964	5
306.233	89.3383	20.9163	21
307.539	18.918	6.07637	12
308.463	100.912	17.1945	47
308.463	104.011	22.3257	18
308.463	86.104	19.9015	5
309.387	79.1964	17.4688	21
309.387	37.129	10.1777	6
312.541	108.045	24.6285	20
312.924	91.6782	23.0417	8
312.924	85.8225	16.5081	21
316.078	106.698	11.8156	47
316.078	105.283	33.5253	13
317.002	93.7999	25.0763	7
318.309	146.119	23.8581	24
318.309	90.0099	14.8514	6
319.233	103.926	16.978	47
323.693	123.629	24.8569	33
325.924	124.97	25.6716	33
326.848	112.817	31.9458	10
326.848	110	29.0888	30
326.848	95.2679	9.00607	18
326.848	59.4841	15.8592	22
327.772	90.262	28.0618	13
329.078	94.0268	28.1485	17
330.002	118.185	38.1675	30
330.926	106.541	24.674	20
331.309	122.719	32.8666	24
331.309	65.3214	18.5806	11
332.233	95.0964	30.1537	22
332.233	110.027	21.1113	6
334.463	32.0298	7.13389	11
334.463	106.11	34.7043	13
334.463	106.439	33.7552	30
335.387	92.4722	26.8181	13
335.387	71.3459	15.181	30
335.387	74.9559	8.30909	13
336.693	88.8194	24.4466	5
336.693	64.1691	19.9482	11
337.617	63.2858	20.0368	22
337.617	89.7632	24.3945	21
338.924	149.306	26.5305	18
339.848	91.2967	12.1162	29
340.772	150.098	29.5447	24
342.078	96.4082	21.3987	11
342.078	91.5556	23.6414	47
342.078	104.084	25.7524	9
343.002	96.612	25.2406	47
344.309	93.9558	24.8863	28
344.309	90.6342	14.4804	6
344.309	138.787	38.6921	18
344.309	121.745	31.71	24
344.309	101.973	32.7952	47
345.233	89.0367	20.8614	21
345.233	38.0036	8.33201	30
346.156	78.6189	24.7896	24
346.156	150.098	29.5447	24
346.156	154.983	29.4927	24
346.539	107.61	31.6553	29
347.463	96.3952	14.4864	5
347.463	93.3299	22.6256	21
347.463	93.6906	24.281	28
350.617	99.2728	3.94609	18
353.772	35.8829	11.7588	21
355.078	50.6992	16.693	5
356.002	86.1873	28.3689	14
356.002	102.334	31.6804	47
358.233	110.802	13.2103	11
359.539	100.787	30.8121	29
359.539	118.049	21.9534	33
361.387	100.101	16.2652	47
362.693	99.6751	30.7714	29
362.693	92.5463	25.4239	47
363.617	119.043	29.0327	28
364.924	99.9598	30.9273	29
364.924	28.0843	8.23404	27
365.848	125.161	41.0493	15
365.848	28.1018	7.59984	8
366.772	96.7079	21.5207	24
367.154	124.427	31.9356	11
368.078	85.992	17.8452	6
368.078	62.1222	19.7506	11
369.002	72.719	17.8724	9
369.002	58.57	18.7885	13
371.233	80.7269	24.1366	28
371.233	106.324	34.6619	10
371.233	84.1907	19.5987	21
371.233	81.7617	25.1186	28
371.233	98.8978	13.2578	29
371.233	126.115	18.1697	28
371.233	100.408	25.5496	11
372.156	99.3142	16.4617	47
372.156	80.4864	9.91151	13
372.539	26.4504	7.43305	27
373.463	49.1879	16.2051	12
373.463	98.7082	23.4564	11
375.693	89.7353	26.0911	47
376.617	104.683	18.4581	47
376.617	38.781	9.1322	30
377.541	76.9493	12.2721	16
381.078	70.9096	21.7313	20
381.078	75.492	14.507	20
382.002	88.3177	18.3802	35
384.233	81.477	20.2338	28
384.233	29.9682	9.63083	11
385.156	83.8145	24.0262	14
385.156	81.0397	10.4044	13
385.539	117.554	22.4949	33
386.463	85.1451	21.9225	20
390.541	78.8701	9.85164	16
390.541	131.629	28.3832	24
390.924	105.542	23.661	8
391.848	78.5968	13.2634	29
391.848	99.9465	14.2474	47
392.772	128.572	36.6437	30
394.078	88.2458	16.6895	21
395.002	64.3176	15.2936	13
395.926	81.8305	24.1217	24
397.233	89.2944	24.3359	21
399.463	105.327	23.1461	29
399.463	81.7195	13.0674	29
400.387	61.0793	13.557	9
402.617	30.2557	8.20126	8
402.617	107.417	34.3213	47
404.848	94.6148	19.0816	21
405.772	100.886	29.0755	21
408.002	99.4504	14.0211	21
408.926	85.2031	20.0419	15
409.309	129.971	32.5649	11
410.233	128.415	16.0751	28
410.233	33.6674	7.95825	8
410.233	104.169	23.8257	11
410.233	30.9822	4.94673	48
411.156	78.8616	11.852	13
411.156	69.6243	16.9646	30
411.156	71.1538	22.5382	14
412.463	109.717	26.957	28
413.387	87.146	21.556	18
413.387	64.5801	15.1238	9
414.693	91.7054	28.5134	29
418.772	48.2615	11.9454	16
424.156	143.174	11.7762	30
424.156	69.1218	18.8096	5
425.463	82.9319	20.349	47
426.387	79.9615	26.3872	35
427.693	112.031	29.312	47
427.693	99.7677	28.6061	8
428.617	121.663	38.9424	10
428.617	107.443	34.3095	47
428.617	31.6917	7.95528	8
432.696	68.5824	17.0801	16
433.078	97.1335	31.3123	17
433.078	107.099	31.8832	47
434.002	99.0772	13.1842	29
436.233	27.095	6.31818	48
436.233	84.7126	26.2019	8
437.156	35.3852	11.3359	25
437.156	83.6454	14.2851	13
438.463	85.6312	16.8841	17
439.387	97.9847	10.8624	11
441.617	101.368	13.4679	48
442.541	101.533	16.4879	15
442.924	117.425	22.6381	33
444.772	36.2284	10.4051	15
445.696	78.839	24.0437	24
447.002	45.1486	10.5408	7
447.002	129.305	36.8955	10
447.926	78.1376	9.86839	16
449.233	102.624	11.1282	48
451.463	81.8877	14.2688	17
454.617	98.6553	13.4004	29
454.617	130.899	29.1493	10
454.617	114.94	30.6926	28
457.772	88.3059	18.3761	35
457.772	111.811	23.0573	15
458.696	86.557	21.2314	24
460.002	97.2099	20.5473	11
462.233	71.7671	15.5873	8
462.233	132.655	36.0686	11
463.156	91.0695	20.4768	24
464.08	100.99	24.2899	51
468.541	62.9944	7.93063	8
469.465	71.1645	21.4935	16
471.696	79.052	24.283	24
475.233	73.8173	17.3688	8
475.233	90.7993	12.1933	8
476.156	102.565	14.9895	11
476.156	26.1402	5.89949	38
476.156	83.7925	26.097	35
477.463	113.638	27.317	47
478.387	101.693	29.8149	24
479.311	81.1982	22.7273	24
479.311	90.4675	20.7044	12
479.311	36.7112	11.2619	21
482.848	92.1333	8.29234	17
483.772	91.1123	24.4067	35
483.772	84.6335	22.6955	48
487.85	86.7805	24.4211	51
488.233	38.6795	12.4174	6
494.541	79.3545	18.4291	12
495.848	85.1986	22.0914	47
495.848	80.482	21.5821	6
496.772	71.313	15.0439	8
497.696	122.054	36.6182	51
499.002	104.865	28.5745	24
499.002	29.8252	6.55483	48
500.85	70.6605	20.2717	16
502.156	102.796	14.6997	11
503.08	85.7117	16.9591	26
505.311	44.9509	11.1098	38
508.465	94.7739	9.35197	26
508.848	82.7241	21.695	47
508.848	88.1026	28.7005	47
509.772	83.8778	23.5549	35
509.772	41.4062	13.5175	11
515.156	80.4242	17.6815	35
518.311	73.3057	17.6115	16
519.617	84.4867	16.4327	17
521.465	93.8293	30.6719	20
521.848	97.1154	20.3815	47
523.696	46.8214	13.7584	38
525.002	80.1279	23.0658	9
525.926	85.234	26.8082	35
525.926	124.039	37.4987	6
526.85	70.4495	20.313	16
529.08	83.3383	24.3291	48
531.693	104.698	22.7498	33
532.235	80.66	18.1144	51
534.465	65.7302	8.7417	8
535.772	136.368	44.7647	10
538.926	101.121	29.6348	35
544.311	115.179	37.5533	21
546.541	72.6119	17.4882	51
547.465	82.7598	16.1918	26
549.696	38.7602	11.0826	21
551.002	30.7273	9.70597	21
551.926	77.7139	20.8617	9
551.926	79.9701	25.2529	48
556.387	89.2696	18.435	17
557.311	100.971	25.0702	35
558.235	71.6398	21.0067	16
558.235	94.2056	27.3776	51
560.465	97.5751	13.3893	26
560.465	89.1549	17.6973	17
560.465	126.849	37.6332	11
561.772	79.1124	26.0709	17
566.233	92.4786	8.92119	33
567.156	54.2571	16.035	25
568.463	94.4384	12.3555	33
572.541	88.7769	28.6825	26
574.772	55.4433	16.1091	5
578.85	54.6604	13.8952	38
580.156	57.6614	19.0116	25
581.08	93.6019	24.4653	17
583.311	58.3435	16.5626	8
584.235	108.83	33.7394	9
587.772	101.206	30.2703	51
590.926	54.2077	16.0234	25
591.85	92.4128	8.72448	48
595.004	76.3955	22.3032	20
596.311	102.899	23.334	17
602.619	72.14	10.2557	8
603.926	106.268	18.408	17
605.233	36.5411	9.76523	6
605.774	105.596	30.7656	35
606.156	65.2534	18.5771	37
607.08	113.652	36.9037	35
609.311	46.8778	14.5312	8
611.541	54.8809	15.2739	25
611.541	110.352	34.4357	51
612.465	87.1745	13.2952	48
613.389	114.322	29.0365	35
614.696	65.6783	21.6714	51
617.85	30.1601	9.33587	25
620.08	53.6867	16.9261	25
620.463	86.7441	28.2131	48
620.463	85.3308	23.5099	26
623.235	90.3901	25.1589	9
623.235	95.4508	29.3342	35
624.541	116.086	25.287	17
625.465	123.009	36.5786	11
625.848	32.2237	7.69482	11
633.08	84.5711	11.6582	51
633.08	97.1915	31.2685	51
637.159	54.7354	12.2198	51
637.159	74.7523	19.9158	20
637.541	85.6523	25.9761	48
638.465	127.573	40.2936	35
648.311	94.8086	23.4235	48
649.617	106.039	26.3132	14
651.465	36.5988	9.95543	21
652.772	111.425	33.7456	51
655.002	100.348	17.1247	48
656.85	137.21	23.6092	35
657.233	112.078	32.1709	7
657.774	90.1423	10.817	38
658.156	111.066	31.0572	17
665.389	55.7965	17.7716	24
668.002	108.991	31.9992	7
672.08	82.0598	20.0596	20
673.004	68.9547	20.4337	38
673.004	98.0349	27.8408	20
676.541	31.7622	10.0185	21
677.848	107.989	25.8028	14
682.85	100.726	27.9462	20
683.233	101.444	15.5045	48
685.08	77.666	22.3506	20
689.159	98.0792	27.8389	20
689.541	102.478	29.252	17
703.465	97.0855	29.4038	20
705.696	101.389	18.5969	51
707.002	87.8998	23.4706	26
708.85	50.1881	15.3716	51
710.156	93.4511	26.9603	9
714.235	77.0823	18.8461	20
717.772	95.1534	28.7278	14
717.772	82.3631	18.0016	9
718.313	72.7508	20.1967	20
720.543	89.0644	27.9505	51
725.004	93.0438	27.1154	46
725.004	88.9166	28.1313	51
727.235	63.6266	19.9087	20
730.389	77.0534	21.369	51
730.389	94.3411	21.4354	51
734.85	99.7631	18.7619	38
734.85	104.333	18.165	51
735.774	79.5783	23.7996	51
736.698	93.7259	14.3443	38
737.08	96.9772	26.5212	51
743.389	54.6894	16.4763	51
744.313	45.7892	11.7619	44
745.078	58.6169	17.468	46
745.619	67.5081	13.6528	20
745.619	25.8719	7.90988	18
751.004	72.1889	12.4977	20
756.389	48.2225	10.1179	51
756.389	92.4115	17.6669	38
759.002	89.4555	27.0125	46
760.467	66.7985	17.6604	44
762.156	86.0551	13.2796	9
763.08	101.578	24.6241	51
768.082	48.1887	8.69998	44
770.313	95.9603	13.2026	38
774.233	47.1592	9.94922	46
776.08	86.7138	28.1109	38
780.159	92.087	26.0748	46
781.465	99.532	28.45	51
785.926	80.9637	22.3204	13
790.004	86.1545	27.7052	46
793.541	95.2936	22.1892	26
798.926	106.955	27.3381	51
807.082	91.9467	29.0325	6
810.237	49.3031	7.92671	44
812.85	36.5171	8.33225	38
815.08	85.1375	26.766	38
817.311	87.5817	13.2323	26
824.543	94.3433	23.3033	46
836.619	76.0304	23.5513	51
837.002	33.8674	7.83761	11
837.926	98.7987	31.6537	51
838.85	38.0315	9.75208	30
847.006	97.8069	21.7582	20
847.389	81.0294	26.6806	38
854.08	89.0596	28.3797	51
854.621	111.479	28.9261	20
859.465	89.5575	12.5037	26
861.696	84.535	14.8105	9
862.619	31.178	6.53374	30
873.006	92.0001	29.0252	6
877.467	65.921	18.1146	44
907.545	53.4236	15.6801	44
930.391	82.3815	14.6069	44
932.08	107.808	18.2121	6
933.928	81.8909	26.2897	30
934.852	90.0789	8.00624	44
937.082	62.1475	17.5702	6
945.08	100.113	18.752	6
957.698	83.3287	9.37421	44
962.159	76.7503	17.2005	44
963.465	81.3073	23.6135	6
993.543	55.4422	17.4541	30
995.391	93.1161	29.7094	42
998.928	25.4807	5.85996	18
999.852	98.1395	31.1544	42
1009.7	90.5537	23.1336	30
1009.7	98.6533	23.0302	42
1017.31	104.878	31.3698	42
1023.08	104.008	21.19	51
1024.55	100.501	31.176	8
1030.31	102.644	11.6197	42
1030.7	91.0347	26.2892	51
1032.54	27.789	5.47035	18
1035.7	78.0197	11.9077	30
1037.93	23.8932	7.7707	18
1044.62	98.9874	22.807	51
1045.16	107.351	16.0712	42
1045.54	96.5915	22.0695	42
1045.54	26.3148	4.30001	18
1052.23	82.0315	23.6754	6
1052.78	69.1923	17.7908	6
1060.77	50.7086	10.6341	44
1062.62	103.494	12.4488	42
1069.31	102.275	23.7079	42
1074.31	114.815	15.5946	8
1079.16	112.045	20.7319	51
1092.16	111.136	24.8317	30
1095.31	102.509	30.0537	30
1098.47	78.4353	11.5126	30
1098.85	101.415	28.419	30
1102	121.383	12.4621	30
1104.23	57.0819	18.6136	51
1124.08	125.451	21.6157	8
1131.7	125.736	21.2586	8
1134.31	118.662	28.926	51
1142.85	134.441	16.6888	51
1142.85	98.1902	28.6824	30
1145.47	99.4423	32.8121	51
1148.24	92.7044	28.4607	30
1153.62	123.554	26.6877	51
1168.85	122.183	26.627	51
1193	62.4219	16.7767	51
1197.08	121.469	30.7388	51
1210.62	96.11	30.5701	7
1251.31	107.983	23.7026	51
1258.93	52.0965	14.2381	8
1294.93	97.5927	28.8149	7
1358.85	105.273	5.28745	20
1372.77	104.328	5.41905	20
1426.08	80.4263	12.7383	20
1436.47	146.042	40.5803	17
1440	134.537	16.1504	17
1444.47	101.237	6.07138	20
1472.31	150.43	35.7904	17
1478.62	106.731	30.1685	20
1483.08	101.464	7.56831	20
1497.93	105.169	30.8848	20
1516.31	66.6771	17.7608	14
1524.85	90.3347	22.7961	20
1525.24	30.1848	7.33558	37
1527.08	113.474	26.9168	20
1530.24	90.3013	22.7811	20
1531.16	111.701	34.5545	10
1543.24	78.2959	19.9474	14
1543.62	100.233	7.11436	20
1553.08	83.3451	25.5374	40
1565.16	90.7516	22.1937	20
1595.24	88.8288	22.4569	20
1596.55	79.2237	18.0862	40
1618.08	91.5583	23.0181	20
1653.01	73.2639	19.5137	40
1659.7	81.4728	20.1773	40
1682.16	28.4539	6.33405	25
1695.54	85.6719	20.2085	40
1718.93	117.925	26.761	40
1750.7	38.0623	7.75642	10
1758.31	88.426	18.3851	40
1832.23	75.2044	24.0093	11
1837.24	82.8519	14.736	40
1850.24	73.2117	20.8922	25
1854.31	27.4236	8.43066	25
1868.62	74.0237	19.7196	25
1882.55	35.5286	11.5187	25
1889.24	61.4972	16.9478	25
1890.54	107.859	32.6382	23
1896.85	91.5996	23.4949	25
1904.47	111.381	34.5088	23
1906.47	105.736	30.6303	40
1908	122.282	11.677	23
1916.16	105.752	34.8257	23
1929.16	85.0866	10.9942	40
1939.16	123.776	21.5566	40
1949.23	28.7838	7.66603	20
1951.47	118.88	16.5231	23
1966.31	72.4825	22.4237	25
2011.08	84.559	24.1768	23
2047.08	81.3687	8.30825	40
2050.08	98.1925	30.6492	23
2131.39	71.4238	14.4574	40
2148.7	92.6873	28.512	23
2182.25	76.9476	23.8443	7
2277.71	85.7736	22.7111	7
2302.24	33.9359	8.9066	15
2346.63	38.0366	11.2102	15
2378.01	39.1295	12.5741	15
2540.16	30.6996	7.78374	27
2567.85	59.9035	19.4574	38
2582.09	69.3242	20.9261	38
2591.24	30.8955	7.55686	38
2593.08	71.6802	9.51666	38
2642.09	74.2006	13.8038	38
2652.32	68.4844	8.8978	38
2675.93	92.6585	24.2718	38
2685.77	83.0192	26.4316	38
2796.47	101.639	25.9992	10
2830.17	84.3032	22.218	12
2837.79	86.6233	22.3178	12
2896.48	90.0902	16.313	12
2900.47	106.217	26.9564	10
2923.4	85.5391	22.2251	12
2931.4	82.3547	14.0109	12
2960.01	78.4323	9.94016	12
3019.09	77.0637	9.83081	12
3077.56	92.2979	16.0031	8
167.693	78.7955	3.2354	10
179.77	88.0717	22.8993	10
180.693	76.1955	6.45325	10
192.77	104.387	28.3748	6
203.539	41.5915	10.2809	13
203.539	41.5915	10.2809	13
208.924	72.5566	20.3958	12
208.924	119.211	18.5924	16
214.309	92.1641	19.7672	8
214.309	79.0442	7.67925	10
216.539	103.95	28.7699	16
219.693	25.8693	8.10422	13
219.693	26.4831	8.20644	13
221.924	86.8988	28.4743	12
221.924	95.1011	14.4861	8
221.924	112.21	15.8256	16
227.309	64.046	14.7146	6
227.309	88.717	25.3403	8
229.539	51.4573	14.4078	11
229.539	44.2597	11.0329	12
232.693	69.1091	18.973	5
234.924	50.0887	12.5292	11
234.924	41.2136	10.568	12
238.078	56.3638	13.1529	11
240.309	104.043	26.894	10
242.539	109.03	33.0247	7
243.463	78.3668	25.1969	12
245.693	91.3077	27.6542	8
247.924	116.315	23.6818	7
251.078	69.7188	15.0802	7
253.309	118.375	22.1086	7
256.463	93.3474	28.0516	17
256.463	73.2317	24.1336	12
257.77	103.703	28.417	6
258.693	67.4829	21.881	12
264.078	87.4955	27.8268	12
266.309	91.0809	19.2609	9
267.233	63.2563	19.6845	11
267.233	47.5365	14.1925	11
269.463	104.497	21.463	17
269.463	31.8967	10.2036	6
272.617	26.018	3.02335	7
273.924	48.9091	6.19666	12
278.002	26.018	3.02335	7
280.233	45.2302	13.9546	11
286.924	79.9694	24.9664	10
286.924	77.9183	23.2717	10
288.772	28.1549	7.09508	7
290.078	100.987	17.2423	10
291.002	110.089	18.3766	5
295.463	100.963	27.2357	10
295.463	104.9	18.0296	10
295.463	32.9736	9.80059	6
298.617	63.9629	18.7629	11
300.848	83.0829	16.5533	10
300.848	85.0144	27.9637	17
300.848	89.7593	6.92024	10
300.848	101.147	21.3995	10
303.078	63.5218	19.9023	12
303.078	59.8449	19.404	12
308.463	101.131	17.1744	10
311.617	91.3566	14.0526	10
311.617	53.627	6.93624	8
312.924	80.6527	24.4349	24
313.848	42.8916	10.5938	6
316.078	92.7838	20.737	9
317.002	79.179	20.5788	17
317.002	38.1192	11.9279	23
319.233	108.058	20.8045	10
323.693	90.2146	17.5594	24
326.848	110.878	26.9905	14
329.078	89.2969	24.7186	23
329.078	37.6489	12.1534	20
332.233	116.412	9.34328	17
333.539	122.13	28.9363	18
334.463	81.6047	21.3867	14
337.617	102.375	27.2755	14
337.617	86.4333	15.178	14
338.924	77.7023	21.1993	11
338.924	80.7323	16.1088	11
339.848	84.1426	22.7467	9
342.078	82.0428	18.2407	14
345.233	73.2943	18.5843	6
347.463	84.3906	25.9785	23
347.463	97.0189	12.72	24
349.693	41.8252	10.4104	12
349.693	119.634	37.5281	21
350.617	113.057	26.0199	14
351.924	110.259	31.5914	18
353.772	78.3257	21.6928	13
356.002	83.7451	26.1302	12
356.002	94.2693	18.8492	17
357.309	122.219	29.0084	18
358.233	73.5304	15.2334	7
358.233	80.344	20.7338	14
359.156	79.6009	20.3035	17
360.463	106.202	31.0008	23
362.693	78.7906	21.8379	21
363.617	111.425	7.15842	17
365.848	43.3442	11.2695	7
366.772	91.846	21.0773	17
370.309	91.2559	21.9286	14
371.233	107.587	35.4761	21
371.233	89.4912	16.6852	17
375.693	85.5917	16.6044	11
376.617	112.99	6.40003	17
378.848	98.0556	18.5037	21
379.772	140.738	35.7131	20
381.078	121.214	37.8551	18
382.002	156.761	41.1548	20
382.926	90.3962	27.4774	7
384.233	95.6233	21.5317	21
384.233	106.686	35.1689	23
384.233	109.283	34.4242	21
385.156	98.1219	20.3759	7
389.617	71.989	13.365	14
389.617	86.3012	20.0435	14
389.617	35.4046	9.81434	12
390.541	99.1772	22.2915	7
390.541	136.527	36.5585	20
391.848	73.4224	11.251	14
394.078	76.0132	23.8259	24
395.002	113.303	6.29876	17
397.233	96.4531	13.3498	24
399.463	49.513	10.9432	24
400.387	49.8822	14.9032	6
402.617	105.994	21.0351	7
408.002	41.5252	11.4476	12
410.233	92.5549	30.0305	23
410.233	84.7202	26.0391	6
414.693	94.0905	19.3936	14
416.541	90.5174	13.9918	14
416.541	77.8343	22.2053	13
420.078	122.511	28.4548	18
421.002	158.366	41.2806	20
421.002	72.5575	15.2036	7
425.463	103.63	32.3187	21
426.387	90.8268	21.4382	14
433.078	114.513	29.4428	18
434.002	64.8989	11.374	7
436.233	79.0116	21.7438	14
441.617	88.3569	7.80709	24
442.541	72.7608	23.0131	19
443.848	106.564	31.8416	14
445.696	89.3311	28.3882	10
447.002	123.742	32.4368	14
447.002	42.6169	11.3704	12
447.002	100.284	7.96822	14
452.387	55.2609	17.554	19
453.311	130.429	27.7257	20
454.617	85.9767	9.37322	24
454.617	122.875	28.0357	14
456.848	115.433	27.2003	21
464.463	41.0295	13.4952	13
467.617	114.347	36.5617	14
468.541	121.953	34.0777	23
469.848	110.719	30.7603	21
471.696	82.4097	19.389	19
471.696	83.6956	14.0701	14
477.08	100.362	11.5331	10
477.463	85.0736	27.5126	23
478.387	73.9771	21.532	8
480.617	115.807	27.1144	21
486.002	44.1083	12.4465	12
490.08	80.9603	10.3954	14
490.463	41.2341	13.2717	13
495.848	85.73	27.0236	23
497.696	88.8533	25.4394	19
503.08	89.2625	24.9203	19
509.772	107.215	13.7372	21
512.002	46.7083	8.2457	12
515.156	101.763	23.9115	21
522.772	120.648	32.3071	14
534.465	134.233	22.4427	20
535.389	91.1942	28.9855	14
536.696	93.8049	25.2361	20
538.926	106.252	28.2452	21
543.387	37.9007	10.3492	24
550.619	80.0923	10.7901	14
553.233	89.908	27.053	23
553.233	72.9468	18.5006	24
562.696	135.936	40.1221	6
564.002	80.8959	22.3884	23
578.85	124.598	20.9883	20
579.233	95.4809	27.5231	20
579.774	80.6685	10.3384	14
582.387	98.0219	20.4484	23
587.772	103.994	28.4451	21
595.387	85.3332	16.0688	23
595.387	76.1552	21.1124	7
597.235	27.0205	4.58867	19
599.465	111.162	35.9621	20
599.465	70.7315	18.5469	16
599.465	110.766	35.8422	20
606.156	85.0131	15.6403	23
611.541	85.3671	15.7911	23
616.002	76.751	17.5136	24
632.156	100.522	28.5489	21
633.08	67.3216	21.0585	16
634.387	82.0714	9.2808	24
653.696	73.0619	22.0232	8
667.619	25.6371	5.97061	19
689.541	115.647	35.7528	14
712.387	90.5365	21.45	21
720.926	98.3291	31.8738	7
730.389	71.5922	5.6606	24
733.543	59.8129	19.4025	24
750.08	69.7122	9.78857	24
758.619	74.2321	5.34004	24
780.541	60.1623	16.5341	21
783.313	27.6061	6.57409	24
809.696	55.6087	15.7156	21
816.928	65.0948	18.4861	22
843.311	55.448	12.9908	21
848.696	53.4776	16.1527	21
850.002	48.2838	11.9333	22
869.311	118.581	35.3694	14
926.313	33.9605	10.4605	24
930.774	60.184	16.4045	8
939.313	62.2796	19.6282	24
1006.54	37.9719	11.4375	10
1040.16	56.995	10.5744	22
1054.47	105.881	15.8153	14
1127.08	96.4426	10.7753	15
1147.7	86.2475	17.6779	15
1186.7	124.294	31.2255	15
1252.62	106.156	15.5769	14
1266.93	68.3129	20.8222	24
1276.77	55.6996	17.6251	22
1298.31	63.5063	20.2563	24
1308.16	65.9825	13.5858	22
1310	86.6181	6.67454	22
1312.23	135.645	44.0314	15
1321.31	47.9865	14.5104	24
1331.93	65.8088	18.359	24
1360.7	76.6572	24.0697	22
1370	43.2664	11.4137	24
1370	70.0649	19.8899	24
1394.7	48.4264	10.8395	22
1405.47	42.422	13.5994	22
1414	86.724	23.9086	5
1414	96.8629	20.2113	14
1428.31	83.6469	18.6801	24
1455.78	56.6544	10.647	24
1462.85	103.755	31.2573	14
1486.62	96.443	20.531	14
1496.47	76.9573	22.7716	22
1525.62	124.189	30.6551	24
1528.77	123.537	31.6252	24
1541.93	45.8002	8.11137	24
1552.93	99.7869	31.0679	24
1555.7	108.84	20.8759	24
1575.77	92.4686	17.4481	24
1588.39	69.5577	15.9917	21
1603.24	55.3166	13.0622	24
1614.77	89.8686	14.2799	24
1628.7	40.7488	13.2519	24
1635.39	109.811	13.643	24
1650.62	89.7628	14.2691	24
1674.39	106.948	13.047	24
1674.39	102.251	16.8597	24
1674.93	72.3464	18.7617	21
1676.62	89.6026	14.096	24
1748.47	72.4047	18.8328	21
2187.09	104.129	18.098	23
2195.63	102.836	18.1931	23
2253.01	109.496	14.7111	23
2254.32	96.8674	14.8212	23
2254.7	93.4119	29.0161	23
2263.62	91.007	24.8084	23
2274.93	110.113	34.0433	23
2275.86	123.665	19.2473	23
2312.85	125.507	33.2799	23
2315.08	112.064	29.0012	23
2332.32	100.707	21.6602	23
2334.39	109.972	30.5719	23
2390.79	95.507	30.0072	24
2433.86	83.0021	21.4095	24
2469.55	91.4551	30.0378	24
2564.09	91.6756	30.0662	24
2671.63	81.0594	19.2002	24
2677.01	91.8199	5.89659	24

## Sheet: attoonly
140.77	107.653	21.0641	10			2306	104.98	22.6269
156.924	52.7725	14.2997	9
159.154	105.155	21.7006	10
164.539	120.837	21.0227	5
179.77	80.3702	19.5427	8
182	86.8458	22.5969	29
190.539	136.556	17.944	10
192.77	92.9463	24.522	8
192.77	96.9188	19.6951	8
195.924	70.2527	14.1774	18
195.924	64.9245	7.34382	18
198.154	130.667	17.4579	5
200.385	86.0131	21.5214	29
202.233	78.3201	8.7368	7
202.233	78.3201	8.7368	7
203.539	76.3821	23.9124	8
203.539	114.658	29.5145	10
203.539	127.995	20.3741	10
206.693	71.2884	13.9431	18
213.385	82.3363	25.918	29
214.309	85.0465	27.0561	7
214.309	126.191	17.7935	8
215.233	80.8959	5.85242	7
219.693	121.105	25.6597	8
219.693	124.08	29.5858	8
221.924	112.835	33.9737	10
221.924	95.3988	23.1019	5
221.924	74.2466	15.2903	18
225.078	76.9526	15.859	18
225.078	96.1655	20.8982	6
227.309	66.152	5.31303	18
227.309	146.575	26.2941	8
227.309	110.696	23.8489	32
229.539	105.413	27.2793	10
234.924	71.6466	15.5344	18
235.848	113.412	23.4159	32
237.154	93.5936	13.3175	29
238.078	94.6147	25.9549	7
238.078	112.026	22.9723	32
240.309	94.4887	25.9854	10
240.309	103.925	23.4985	10
240.309	101.634	30.0708	32
240.309	61.735	15.0971	36
240.309	103.945	22.2427	10
242.539	114.105	22.187	10
242.539	81.4829	22.1304	8
245.693	94.2313	25.7377	10
247.924	43.7072	4.78359	23
247.924	115.22	15.3183	7
251.078	121.856	33.5558	12
255.539	73.5014	16.8649	8
258.693	127.53	38.6765	10
258.693	127.826	19.0936	8
260.924	48.1952	9.00649	23
260.924	73.5014	16.8649	8
261.848	93.0168	26.4382	18
264.078	96.7378	17.0247	10
264.078	144.759	28.3103	8
264.078	97.4722	21.5122	7
266.309	46.5045	9.74981	23
266.309	108.067	8.56327	7
266.309	113.569	15.8718	7
267.233	84.4638	14.8809	6
269.463	104.058	28.4527	6
270.77	82.055	25.9254	29
271.693	79.1232	19.0265	11
273.924	105.657	29.0153	10
274.848	83.9935	15.4481	6
277.078	95.2941	23.8029	7
279.309	74.5723	21.0155	36
281.539	89.0355	12.5055	29
281.539	113.927	26.9899	32
289.154	132.039	32.6192	23
290.078	106.043	23.0885	16
292.309	57.247	9.55573	6
294.539	105.342	20.8719	32
295.463	95.725	26.8237	16
295.463	82.5917	26.0631	10
297.693	92.359	17.9276	32
297.693	86.6678	22.4817	11
299.924	94.9425	25.016	32
299.924	78.5448	19.3443	36
305.309	108.668	27.9184	32
305.309	89.485	21.7408	32
308.463	142.218	27.9957	11
308.463	117.226	17.5346	11
308.463	87.2481	17.8645	16
308.463	134.069	29.8303	11
310.693	98.3844	30.8269	11
310.693	72.8417	20.8698	10
311.617	104.949	20.8836	18
312.924	111.192	32.1813	23
313.848	105.317	27.1857	18
316.078	30.4324	7.43826	11
316.078	78.5028	24.2064	36
316.078	106.764	33.8048	11
316.078	78.6454	20.6749	23
318.309	57.788	7.67151	36
321.463	106.619	22.4042	16
323.693	99.8207	19.8451	32
325.924	60.7152	10.0136	11
329.078	89.0423	19.6174	33
332.233	137.006	28.8835	8
334.463	65.843	15.5784	11
336.693	59.4618	8.57989	11
337.617	89.6995	14.208	29
337.617	113.509	28.8737	18
338.924	95.2418	15.0284	29
339.848	106.362	22.2756	16
339.848	125.222	30.477	16
339.848	62.5993	15.049	23
339.848	65.345	15.9532	23
339.848	93.7185	20.2114	33
341.154	59.9032	19.3283	37
347.463	83.6731	13.3987	29
347.463	81.2379	26.5737	37
347.463	60.0574	18.7302	11
348.387	100.458	29.8637	20
349.693	71.826	23.6001	36
350.617	120.357	20.4396	18
350.617	135.891	29.2379	8
350.617	118.77	22.1013	18
352.848	98.707	27.7305	12
352.848	76.9101	17.0767	11
354.154	126.178	23.95	20
354.154	53.538	12.8898	10
355.078	68.6315	18.4316	29
357.309	75.9637	24.0998	33
358.233	80.1873	7.94927	29
359.539	132.846	17.4005	20
360.463	50.9128	9.37974	6
360.463	75.9257	20.5505	29
360.463	112.988	21.8359	32
362.693	79.6288	26.1201	36
362.693	76.6288	25.1892	36
362.693	77.9615	24.9801	36
365.848	114.592	35.3027	12
366.772	65.6643	16.7613	11
368.078	89.1218	27.4621	32
368.078	131.081	25.6248	20
369.002	93.669	15.2284	29
371.233	85.3022	23.5605	37
371.233	56.2451	12.6819	11
371.233	87.1325	18.0686	20
373.463	65.5057	11.3811	11
374.387	68.0366	14.4323	37
376.617	80.3976	13.3825	20
376.617	95.8885	20.7759	33
378.848	66.4933	20.3561	29
379.772	64.1669	18.0727	11
381.078	108.076	31.2895	32
383.309	113.751	9.39186	11
383.309	135.366	17.9868	20
384.233	124.537	38.3784	12
387.387	61.7264	16.7131	11
392.772	90.2655	15.8656	33
394.078	107.573	18.6055	11
395.002	87.1352	18.3	33
398.156	97.364	13.5945	33
398.156	73.5726	23.3353	20
400.387	92.4552	4.24636	33
400.387	91.9117	23.2368	20
404.848	77.6875	20.7652	29
404.848	78.7744	21.0044	29
405.772	96.0181	20.569	33
407.078	92.8747	18.1628	29
410.233	115.189	22.9467	32
410.233	102.827	26.6983	20
412.463	102.258	24.6056	11
417.848	97.3825	20.3426	32
421.002	87.6588	21.097	37
421.002	100.335	23.7251	37
423.233	106.098	18.6738	11
423.233	89.6327	27.0763	20
424.156	94.1919	7.20285	33
426.387	97.1412	13.6907	33
427.693	116.73	12.3158	11
429.541	75.6516	23.25	17
431.772	86.6638	26.0381	37
432.696	101.012	16.4691	33
435.309	55.5092	13.3241	37
437.156	69.166	15.2069	37
439.387	104.772	32.994	15
443.848	107.006	18.6901	11
449.233	112.977	23.1972	32
452.387	108.777	13.4063	33
455.541	84.7528	27.6603	37
457.772	89.556	19.2388	15
458.696	56.1222	17.9232	20
463.156	91.0664	19.0906	15
466.311	108.704	35.8534	20
475.233	85.6501	19.1949	20
476.156	105.227	25.9661	33
486.926	83.4744	27.1029	37
490.463	63.6632	13.2005	37
491.387	107.476	13.5097	33
492.311	96.0655	16.8636	15
492.311	51.8718	15.6029	17
494.541	64.2935	19.745	17
495.465	100.667	16.3126	33
497.696	99.9236	12.3438	33
504.387	89.2348	19.5857	37
505.311	88.382	27.6715	15
508.465	97.1254	15.7474	33
512.002	126.927	41.4623	8
519.617	77.0807	24.112	37
521.465	101.2	11.0538	33
522.772	88.7668	23.3262	17
551.002	130.053	30.8965	7
554.156	93.9831	19.3045	17
558.235	87.0697	27.6818	32
575.696	94.136	24.3062	25
589.619	121.24	36.0419	25
594.08	60.8799	15.678	32
608.004	61.1129	15.746	32
611.541	82.2777	13.1941	17
634.004	102.636	27.6032	25
635.311	103.263	23.4098	25
636.617	112.75	33.7525	20
646.08	112.217	16.8715	32
649.235	107.752	22.9221	32
660.004	109.595	23.4682	32
664.465	123.795	37.1367	25
671.156	85.67	19.1701	17
671.156	102.9	33.0594	17
673.004	94.8239	18.8919	25
699.387	90.8263	22.006	14
701.617	90.1235	20.2918	17
707.002	107.776	26.5978	17
711.463	112.469	23.2338	17
712.387	77.7831	21.079	14
719.078	91.6586	18.9841	17
723.156	101.133	32.9844	10
725.004	104.603	26.8011	25
728.541	94.4583	21.642	14
730.389	107.857	21.7723	32
731.696	127.008	39.3881	25
736.156	84.2163	18.155	10
748.774	95.7266	31.4768	32
750.08	89.7346	20.7841	14
752.311	63.6938	16.1456	25
752.693	107.799	18.1556	17
765.693	94.9689	19.4907	17
772.926	84.0021	19.588	10
780.541	86.0355	18.5216	10
781.465	70.7545	15.5395	25
782.772	114.824	26.8952	12
783.696	114.349	36.3259	25
785.543	91.2719	26.367	32
791.311	67.5956	16.6799	25
804.311	75.8949	20.1658	14
813.774	90.8715	18.9266	14
821.389	118.098	23.1696	25
823.619	39.8333	5.87517	11
836.619	76.3873	20.322	14
838.85	106.974	26.2423	12
846.465	108.403	28.7176	25
855.004	78.673	21.3702	14
855.004	106.85	29.9812	25
855.928	88.9478	27.304	32
857.235	76.1359	19.9206	14
858.159	47.1446	14.7771	11
876.926	117.167	33.4865	25
878.774	101.886	16.9317	32
913.696	116.076	31.779	25
926.313	96.6173	22.3132	14
941.926	99.8848	31.9331	25
960.311	113.951	30.25	25
960.469	94.8835	28.959	23
960.469	98.3683	25.6656	23
968.85	64.8773	13.7858	25
972.545	112.543	35.7798	23
975.7	101.299	33.4094	23
989.465	46.8888	12.7205	16
993.161	107.628	33.9558	23
995.774	59.9566	15.1575	5
996.698	108.106	34.7014	32
1003.39	71.8971	22.6459	25
1004.7	122.943	19.1817	23
1016.93	94.0329	28.8632	23
1018.62	47.296	12.1357	16
1028.08	115.09	20.1726	23
1031.62	114.438	15.7192	23
1032.54	110.648	29.8363	23
1033.85	115.043	19.2894	23
1035.7	116.312	18.6273	23
1036.62	111.155	29.8313	23
1037	123.349	17.3869	23
1056.31	113.69	16.0299	23
1131.7	58.8018	18.8438	25
1236.62	60.3075	19.0305	25
1264.85	88.9654	22.7245	32
1307.93	52.5459	15.584	25
1308.16	89.7511	21.6392	37
1316.85	90.068	22.0403	32
1329.7	69.7488	21.0085	37
1334.86	57.1279	18.0057	25
1334.86	58.7178	17.1704	25
1335.24	49.3295	15.5847	6
1336.93	87.7009	27.7498	37
1342.7	73.2204	18.1841	37
1354.01	113.379	30.4343	37
1354.39	89.4463	28.6112	37
1355.47	64.4523	12.7518	25
1360.86	55.8231	17.0794	25
1367.39	96.9552	18.4527	37
1373.86	59.5791	16.0388	25
1381.7	100.529	29.4753	32
1414.93	107.337	14.9946	37
1430.7	88.3594	19.7395	32
1433.7	90.2298	25.8167	32
1471.93	44.9768	12.7361	37
1472.7	99.0892	23.4043	32
1474.7	101.658	32.2585	37
1475.85	92.406	22.0548	22
1485.85	46.9617	14.6431	37
1486.62	93.916	27.4938	22
1490.7	114.687	21.0405	37
1505.16	95.1937	30.6851	10
1509.47	83.7877	26.8253	22
1522.62	95.9107	21.6368	37
1538.78	83.357	24.6448	7
1541.93	91.9863	20.5015	37
1555.7	112.125	21.0524	37
1557.55	90.4681	26.3739	37
1561.47	110.238	17.9148	32
1562.16	105.213	30.2381	10
1583.55	87.2286	19.9516	32
1591.54	113.438	8.26184	32
1594.7	100.682	29.8178	32
1604.54	121.039	14.2646	32
1610.85	92.0959	27.7541	37
1628.47	82.3515	18.2507	37
1640.01	92.8985	27.5152	32
1645.39	95.1206	30.6332	32
1645.77	100.891	15.9177	32
1656.54	116.034	21.2493	32
1665.08	88.1456	27.4684	32
1665.08	104.922	24.2978	32
1681.62	125.105	32.2663	29
1686.62	93.6805	27.9435	32
1695.54	114.191	21.0258	32
1702.78	92.9141	27.532	32
1713.93	101.875	21.98	37
1718.01	111.26	36.0827	22
1718.39	140.547	14.7398	29
1720.24	76.0783	21.6638	30
1748.63	94.7379	18.4375	37
1764.78	28.4341	4.08346	7
1772.78	89.5147	26.4656	28
1776.7	107.135	26.4752	37
1778.93	97.3525	18.4142	29
1787.63	68.8973	21.7341	20
1787.85	71.1726	21.2232	37
1791.93	104.062	19.5778	29
1800.08	93.8283	23.9432	37
1800.63	111.184	26.9335	37
1801.39	99.0319	30.8504	37
1806.39	93.67	24.1128	37
1809.39	67.1355	22.1525	37
1812.7	87.1681	19.2999	37
1813.63	86.1758	19.2117	37
1817	68.8122	20.6935	37
1824.62	91.8971	23.8213	28
1833.32	75.5792	14.5172	20
1835.16	108.929	27.5154	37
1836.31	113.422	33.8679	29
1840.39	71.1787	21.525	30
1862.09	30.7558	3.24765	7
1873.24	99.1847	21.6803	37
1908.16	71.9294	16.6111	20
1911.16	111.529	34.0662	28
1914.31	124.565	30.0408	29
1922.63	30.98	3.31803	7
1924.16	62.525	17.1039	17
1944.93	78.7956	22.5903	32
1963.7	113.493	31.2521	28
1969.63	83.6664	25.4548	32
1974.85	102.613	33.5811	28
1977.62	80.7012	18.9152	32
1996.77	67.8301	17.3827	17
2043.93	77.6744	18.9711	32
2132.16	72.9085	22.689	17
2161.63	82.5347	24.0484	28
2170.78	73.0803	18.2165	32
2194.93	91.7568	22.3383	32
2231.7	91.545	22.2004	32
2231.86	81.6333	23.7982	32
2248.93	100.408	31.5884	32
2250.08	104.71	14.0046	32
2256.39	74.3001	20.057	32
2256.77	77.4805	23.6147	17
2261.39	85.4434	19.7671	32
2261.78	99.0326	20.3835	32
2289.62	93.6712	26.6645	32
2292.24	68.4956	20.8313	32
2318.62	94.1101	14.7794	17
2320.47	81.1326	18.8314	32
2329.93	81.8789	16.3437	32
2333.47	78.9475	19.2113	32
2340.32	65.904	18.622	15
2396.62	94.0127	14.8818	17
2404.23	101.8	15.2815	17
2435.62	101.725	15.2695	17
3012.94	52.1208	14.2359	15
3197.93	94.3743	16.6012	17
3205.48	109.228	25.5533	17
3226.1	107.991	25.8711	17
3257.48	110.595	25.1198	17
3268.32	96.2382	17.7879	17
3277.18	98.7629	7.54854	17
3284.47	96.2242	17.8086	17
3299.32	98.3836	27.1636	17
3304.48	108.386	21.0114	17
3304.71	103.474	31.1294	17
3311.4	96.201	17.8261	17
3319.01	118.037	22.9539	17
3319.94	105.552	26.7936	17
3320.86	110.168	26.4661	17
3323.09	117.807	22.6687	17
3335.55	115.034	27.8479	17
3359.7	109.022	25.7607	17
3365.47	114.989	27.2049	17
3391.4	117.24	27.7302	17
3475.17	93.1416	29.0092	15
3481.48	96.8294	21.963	17
3566.17	92.6448	24.6129	17
3580.48	105.32	22.1864	15
3636.01	121.619	25.4415	15
3675.4	112.154	24.9565	15
3700.86	107.491	30.3102	15
130	87.1927	10.1898	20
140.77	117.393	12.0165	14
140.77	119.208	10.9807	14
143	90.5347	9.33076	20
146.154	125.213	11.8364	8
146.154	110.661	21.5159	14
151.539	101.381	26.5186	14
151.539	83.7777	24.136	14
151.539	82.8366	5.77107	9
153.77	127.173	9.21207	8
153.77	96.7514	12.0575	8
153.77	128.91	30.9957	6
153.77	116.955	12.4136	14
156	93.8621	8.71845	20
156.924	90.4917	13.9162	9
159.154	97.4177	16.7214	19
161.385	100.76	13.9461	19
164.539	94.5532	23.8318	9
169.924	105.934	16.1564	12
169.924	79.4375	21.3208	14
169.924	120.039	30.047	12
172.154	101.206	22.9074	9
172.154	101.952	19.0404	14
174.385	102.24	9.53796	20
177.539	94.9064	13.8555	19
177.539	116.208	23.5429	15
179.77	99.414	13.5795	19
182.924	161.016	10.0464	24
185.154	105.764	20.851	9
185.154	112.455	25.4383	7
185.154	135.333	13.1668	8
190.539	108.778	22.5691	7
190.539	135.643	19.9116	6
190.539	88.5885	25.5121	20
192.77	93.6091	11.5316	8
192.77	107.069	14.1863	20
193.693	110.272	32.3281	27
193.693	102.804	12.6598	27
195.924	24.0309	7.28829	18
198.154	84.4379	26.9098	12
199.078	113.532	33.5672	27
199.078	137.56	24.9192	24
201.309	113.503	32.3471	27
201.309	113.235	19.1955	27
201.309	153.363	19.4688	24
201.309	153.044	26.7806	11
203.539	101.846	23.3775	20
205.77	104.859	26.7702	6
205.77	112.515	25.4561	7
205.77	115.782	35.7787	9
205.77	92.6671	28.6648	8
206.693	82.4398	26.6802	14
206.693	145.192	19.7625	24
206.693	115.482	15.6022	6
208.924	150.399	24.7514	24
208.924	103.636	20.9349	13
211.154	103.806	26.5818	6
211.154	113.205	13.7237	20
212.078	100.726	31.6295	27
214.309	26.6309	4.77479	18
214.309	122.977	37.8395	9
214.309	120.913	39.6505	9
214.309	121.487	17.866	27
216.539	104.22	25.2499	20
216.539	104.22	25.2499	20
216.539	107.263	23.4385	20
216.539	97.1476	22.6673	7
217.463	110.905	25.3184	27
217.463	102.618	25.9261	13
218.77	102.67	22.7502	9
219.693	93.2364	17.9596	13
221.924	101.41	31.363	12
221.924	97.9078	23.9432	7
221.924	94.0784	13.4037	19
222.848	114.321	21.4644	13
225.078	104.202	32.1938	5
226.385	117.437	25.0854	15
227.309	103.365	10.7988	16
227.309	96.686	24.0761	12
227.309	110.976	17.8186	6
227.309	97.515	24.6256	16
229.539	98.7908	26.4921	18
229.539	128.064	21.4999	8
229.539	114.915	33.5101	18
232.693	25.5539	4.14711	18
234.924	94.7042	23.9853	7
234.924	110.129	13.5924	19
240.309	107.554	14.7963	16
240.309	99.1234	22.4068	18
240.309	141.873	22.224	24
240.309	107.162	25.5373	18
240.309	125.686	39.1459	9
241.233	119.319	21.6233	13
243.463	115.309	28.2854	27
244.77	116.264	25.8966	15
244.77	118.142	25.7505	15
245.693	116.776	27.2043	27
245.693	148.173	26.3934	24
253.309	102.497	20.8012	18
253.309	116.242	27.1018	7
253.309	107.173	30.4195	16
256.463	82.8886	24.041	19
257.77	117.829	23.1568	15
258.693	94.5004	12.9153	19
258.693	101.314	27.7979	7
258.693	123.232	30.0408	27
259.617	124.415	35.0829	11
259.617	116.782	22.1458	13
260.924	81.6869	16.914	24
260.924	123.48	28.5162	7
260.924	104.186	14.9133	19
260.924	93.4687	19.1617	10
261.848	84.6804	24.3621	19
261.848	73.0186	23.2326	19
261.848	127.609	30.1436	11
263.154	89.4308	15.774	19
264.078	96.3141	30.8988	8
264.078	28.1539	2.63799	18
264.078	113.17	33.5864	12
265.002	125.464	35.2731	11
266.309	139.072	43.3555	6
266.309	132.19	31.3112	27
266.309	69.7056	21.0222	8
266.309	109.998	26.3053	9
266.309	93.537	26.6541	12
267.233	127.975	30.5994	11
268.539	121.102	22.3069	18
271.693	148.108	35.5978	11
271.693	171.088	34.8101	5
271.693	98.3456	17.9894	19
273.924	121.595	19.2449	8
274.848	120.794	26.2849	11
274.848	79.7739	24.0858	6
274.848	109.46	34.3883	32
274.848	108.81	14.3212	5
276.154	115.551	32.547	18
277.078	136.061	27.9084	24
277.078	87.0425	25.9604	8
279.309	112.858	13.4568	19
279.309	108.897	35.7672	5
279.309	118.876	33.8512	27
280.233	128.735	39.1615	12
281.539	84.0744	20.5687	24
281.539	96.8013	22.0716	9
281.539	124.302	33.4683	8
282.463	113.654	18.6082	7
282.463	122.675	15.7104	10
282.463	116.34	38.2309	18
283.387	131.709	30.3395	11
283.387	136.363	32.0613	11
283.77	133.506	13.9863	18
283.77	99.9595	13.3335	19
284.693	84.6195	18.7681	24
284.693	75.8902	17.7729	35
286.924	113.505	30.2606	16
286.924	109.981	31.9544	16
286.924	130.834	32.4378	8
287.848	100.562	31.8935	32
290.078	105.784	32.4127	34
291.002	111.366	29.3931	11
292.309	81.8189	26.3757	15
292.309	109.842	13.2312	19
292.309	105.205	18.325	26
292.309	109.146	25.3573	26
292.309	131.443	29.3411	24
292.309	113.178	26.3494	26
293.233	116.731	28.051	12
293.233	106.474	32.866	32
293.233	76.3822	14.9139	13
294.539	85.8441	11.4129	7
294.539	125.711	36.1268	18
295.463	127.023	20.9429	7
295.463	29.2309	2.63799	18
295.463	29.2309	2.63799	18
295.463	122.044	27.3315	7
295.463	136.728	20.4538	26
297.693	122.068	38.0984	18
299.924	121.395	30.2135	27
299.924	118.047	33.7809	5
299.924	86.9593	21.4786	8
299.924	130.56	29.384	24
300.848	131.739	22.8524	26
300.848	71.0246	15.0318	8
300.848	64.3745	15.936	8
302.154	44.7035	11.8505	34
302.154	135.685	14.5206	18
303.078	74.2845	15.724	35
303.078	118.354	8.45513	10
304.002	79.1499	10.8674	13
305.309	134.231	28.8564	27
305.309	116.731	28.3907	27
305.309	77.9189	19.5117	15
305.309	109.649	13.4558	19
305.309	122.999	31.3672	26
305.309	122.138	35.025	8
307.539	110.014	27.356	15
307.539	95.0119	25.5415	24
307.539	96.0367	25.3409	24
307.539	114.428	22.0956	24
307.539	105.155	18.5567	19
309.387	130.83	13.7919	13
310.693	114.188	33.2471	27
310.693	115.289	25.7883	26
312.924	119.785	36.2468	18
312.924	115.589	19.4349	18
313.848	64.2423	17.2868	35
313.848	101.973	27.5566	5
314.772	85.5774	11.3391	13
316.078	133.836	26.4645	24
316.078	131.989	31.2907	11
316.078	122.181	19.98	26
317.002	106.898	32.4355	11
318.309	93.9418	18.5236	10
320.539	50.4677	14.9199	34
321.463	110.212	26.5207	32
321.463	92.1937	11.579	24
322.387	114.926	28.4914	6
324.617	97.6079	12.2937	27
324.617	101.403	28.5059	32
324.617	97.6079	12.2937	27
324.617	122.617	15.7792	10
325.924	143.382	24.4295	18
325.924	75.607	22.3514	7
325.924	118.696	18.1059	24
325.924	81.2289	15.7769	7
326.848	129.421	21.2515	26
331.309	119.506	34.4185	24
332.233	63.4808	17.8829	35
332.233	101.59	9.59195	27
334.463	117.232	28.0983	27
334.463	133.044	43.2768	32
334.463	101.365	29.7985	16
334.463	125.654	25.205	26
336.693	109.176	28.1169	32
336.693	109.08	16.7446	34
339.848	115.331	18.8673	10
339.848	113.516	19.1239	10
345.233	110.896	24.0878	32
346.539	90.1822	29.3284	10
349.693	118.993	24.8656	34
349.693	125.143	28.7649	26
349.693	116.774	32.4681	16
350.617	99.674	14.5715	35
351.924	114.759	34.1322	24
352.848	73.0243	23.4256	35
353.772	115.458	20.6863	13
356.002	127.856	35.3226	6
356.002	135.984	23.7144	18
357.309	92.4532	17.2802	10
357.309	109.284	28.2469	32
357.309	144.981	24.2089	18
357.309	134.529	42.546	18
358.233	78.6463	24.1859	35
359.156	122.676	17.5031	13
363.617	119.071	17.6668	10
364.924	103.78	20.9218	10
365.848	94.7158	31.0571	24
368.078	98.2444	18.892	19
368.078	98.4407	26.7888	34
368.078	127.127	27.485	26
370.309	96.0756	29.6722	32
371.233	106.084	28.0865	24
372.539	114.375	34.6551	24
372.539	103.407	19.3841	24
373.463	135.967	28.6829	26
373.463	111.199	29.281	34
373.463	103.522	20.6127	34
376.617	94.5185	19.4442	35
381.078	136.692	43.3102	18
381.078	136.228	28.3983	26
381.078	141.14	25.737	26
384.233	136.145	44.457	32
386.463	130.345	28.4195	26
388.693	111.689	20.6773	18
389.617	77.8762	24.0756	35
391.848	133.115	31.9272	26
397.233	106.285	34.1627	16
397.233	106.729	15.5762	21
400.387	96.6021	13.7037	35
400.387	122.277	27.2341	18
402.617	99.5051	14.0293	15
404.848	72.2635	22.2507	35
407.078	85.9945	18.9154	34
408.002	107.395	15.5164	21
408.002	166.372	37.7216	32
408.002	111.064	18.2112	15
410.233	124.332	8.30698	32
412.463	129.078	28.3979	26
413.387	68.9006	20.9961	19
415.617	92.6213	28.8065	24
417.848	106.222	15.4952	21
421.002	108.463	33.6993	16
422.309	100.602	17.7415	24
425.463	93.6609	21.6866	34
425.463	75.7247	22.6808	35
430.848	88.5277	21.2048	34
433.078	86.2344	20.0156	21
433.078	99.185	31.1617	35
435.309	115.961	27.9488	32
436.233	85.9332	14.6731	19
437.156	159.913	34.6062	32
437.539	127.376	31.4047	14
438.463	119.487	27.6667	16
439.387	107.869	14.4973	18
441.617	95.64	15.6508	11
444.772	69.1762	21.312	19
446.078	93.8258	27.1207	21
450.156	95.8529	15.0739	21
450.539	126.986	31.8536	14
451.463	100.538	14.2352	18
451.463	103.948	19.2331	21
453.693	108.158	19.6121	32
454.617	105.175	30.1954	16
456.848	83.8453	18.4003	21
460.002	105.328	11.5304	18
462.233	97.9364	11.6725	18
463.156	159.048	34.933	32
463.539	132.409	33.5997	14
464.463	55.0622	8.83217	36
464.463	85.0681	14.7894	21
465.387	129.155	24.1386	32
465.387	170.928	24.8446	32
468.924	107.54	21.5568	10
468.924	113.902	29.7127	14
474.309	106.798	22.044	10
475.233	135.188	25.004	26
475.233	80.9585	15.3048	21
476.156	80.7385	24.326	19
477.463	139.654	36.5171	13
478.387	88.5918	14.3815	19
481.541	108.694	33.9244	21
482.848	149.549	13.0353	32
483.772	123.028	34.8386	21
485.078	107.901	20.5028	14
491.387	165.323	29.6006	32
491.387	82.6259	26.6222	12
493.617	137.992	39.0102	32
494.924	105.999	23.2464	10
496.772	119.035	25.7637	32
499.002	123.579	7.27162	32
503.463	111.209	21.8871	32
503.463	93.1585	22.0408	24
505.311	125.617	9.66705	34
505.693	92.7391	23.131	36
507.924	108.239	27.6695	7
508.848	147.665	45.0371	14
512.002	153.364	14.0072	32
514.233	125.721	41.2227	13
514.233	129.442	40.7662	13
514.233	131.231	18.9219	26
514.233	92.9189	21.8915	24
515.156	115.452	18.5211	34
519.617	123.643	7.2205	32
520.541	84.131	13.2682	13
520.924	91.3655	23.7532	36
520.924	100.422	24.3412	10
521.465	98.9963	23.2034	36
529.08	109.078	24.4791	20
529.463	154.699	39.3113	14
533.924	97.4275	18.9763	10
534.848	126.286	33.9252	14
534.848	107.887	30.8709	21
537.078	132.103	35.7859	14
539.309	103.292	22.5225	10
539.85	114.129	27.0646	34
542.463	88.1117	16.6087	36
543.387	106.08	21.9687	24
545.235	107.644	23.4945	20
545.235	102.04	21.4822	36
545.617	135.919	14.8538	26
547.848	116.08	19.2772	32
549.696	119.519	11.9403	20
551.002	125.048	25.91	36
552.85	107.47	23.2868	20
554.156	119.433	20.1958	20
555.463	131.619	36.334	14
557.311	99.2892	16.8097	32
558.617	114.795	25.2017	13
558.617	117.845	30.8217	36
560.848	119.329	20.5907	32
563.619	158.934	39.8051	36
564.002	111.188	29.0215	20
564.002	131.61	22.1428	26
564.926	105.038	12.3696	20
565.85	117.505	18.7471	20
565.85	94.5141	15.2565	36
568.08	110.313	16.4389	20
569.387	103.464	27.4971	13
570.311	114.509	18.081	34
572.541	137.142	17.6213	32
572.924	105.055	22.6194	36
573.465	96.0742	14.7788	36
573.848	96.0005	24.2009	30
577.002	135.44	42.1077	32
579.233	65.4965	21.2039	36
582.387	124.57	26.2172	36
582.387	120.726	19.5752	13
582.387	120.361	30.403	32
584.235	102.281	24.9333	20
587.389	102.017	21.4793	36
587.772	127.775	33.7853	36
591.85	108.01	33.4641	36
591.85	94.0492	15.6005	36
591.85	97.4912	15.8473	36
593.156	123.35	36.1731	36
597.617	104.319	29.3317	20
598.541	113.022	23.1809	20
598.924	104.834	22.6215	36
603.002	123.673	34.2441	36
605.233	118.31	25.2599	36
606.156	120.833	36.2698	21
606.156	89.0444	25.5275	11
607.08	85.4947	25.8838	32
608.004	110.715	21.1588	36
609.311	155.212	25.6298	36
610.617	95.6697	23.8814	30
614.696	141.407	44.8054	36
616.926	146.341	28.314	36
617.85	92.9463	29.3187	30
618.233	100.451	32.2896	20
618.233	108.723	34.766	20
620.08	160.673	22.8325	36
623.617	34.701	11.0253	36
624.541	108.091	25.2985	11
624.924	100.587	27.9685	36
629.002	93.4035	27.9844	30
629.002	122.19	29.9717	32
630.85	97.481	13.3491	36
631.774	157.7	41.4135	36
642.926	128.558	41.501	21
644.233	120.827	21.556	36
644.233	103.843	33.11	20
646.08	91.473	19.102	36
646.08	118.308	34.627	36
649.235	116.807	25.6989	36
650.159	80.1141	25.2676	36
653.696	110.541	27.9391	11
654.619	116.367	16.5475	36
654.619	75.6181	24.6914	12
654.619	98.7669	14.6191	36
657.774	143.056	34.2754	36
662.235	134.209	33.6219	36
662.235	118.467	18.8601	34
666.696	108.683	21.0631	36
667.619	97.6594	13.1294	36
668.926	92.1243	22.8552	36
671.156	134.493	42.4185	32
672.08	114.815	30.284	11
673.387	95.9019	30.5819	30
676.541	121.813	36.1964	36
679.696	99.1769	23.1082	36
685.08	94.3413	22.6896	36
686.004	71.9019	20.0898	36
694.002	106.479	26.6129	32
696.233	113.871	20.1059	34
697.156	87.9614	18.7834	31
699.387	122.181	15.8405	36
701.617	125.098	18.5268	36
708.85	132.33	22.6925	36
715.541	130.429	29.4367	36
717.389	95.2299	31.2248	36
717.772	87.7701	18.7238	31
720.002	122.362	22.1262	36
725.387	117.876	24.7279	36
726.311	87.5893	26.5936	36
733.926	121.534	30.1034	31
733.926	83.762	19.4935	31
734.85	112.474	28.1318	31
740.617	90.2924	14.2024	36
745.619	65.9825	10.544	36
751.387	127.281	29.1282	36
751.387	115.81	24.1585	36
755.465	129.705	25.8441	36
756.389	93.6371	30.382	20
757.696	68.6842	18.7757	30
761.774	97.8265	26.3368	31
763.08	90.574	24.5268	36
767.541	96.2747	30.5679	30
772.002	90.3523	14.2639	36
773.85	76.4678	19.7995	36
775.156	118.29	24.9231	36
776.08	126.364	31.7553	20
778.311	91.6831	27.9797	20
778.311	124.634	21.786	36
780.159	110.821	17.2621	34
782.772	117.453	25.3421	36
788.698	117.392	27.9419	31
790.928	107.95	31.4999	31
791.311	71.9497	15.0466	30
796.696	79.1231	24.4789	31
804.311	69.0299	15.2781	30
806.541	106.871	18.2864	30
812.467	114.968	25.7624	31
817.311	99.6141	31.046	30
832.541	98.258	16.6137	36
835.313	105.112	17.7391	34
835.696	86.5017	21.5986	20
837.926	88.2212	26.2225	36
837.926	108.095	32.2761	36
846.082	115.857	35.5172	31
854.08	99.0434	21.0887	36
856.311	109.451	20.5117	30
861.696	106.903	23.7493	20
869.311	109.386	22.7418	20
883.617	96.8497	24.1669	36
884.541	113.965	17.4491	36
885.465	98.2202	16.6254	36
885.465	93.9721	14.5979	36
895.311	104.204	23.0443	20
898.465	110.687	32.8339	20
898.465	111.074	32.6285	20
898.848	96.8755	24.162	36
903.85	96.5032	15.4231	20
919.08	116.506	24.4029	20
923.541	99.8144	22.5542	36
924.465	81.2577	24.2471	20
924.848	96.9678	24.2448	36
929.85	115.709	29.4755	20
933.004	85.9645	25.1394	36
935.235	45.4589	12.9687	8
937.465	85.1254	25.4851	20
939.696	67.1475	21.5276	20
940.619	95.639	16.3544	36
940.619	118.237	36.3542	31
942.85	103.05	21.7344	20
948.617	105.437	18.4494	36
950.465	101.866	29.3155	20
958.08	108.801	12.5435	20
962.541	103.475	9.89766	36
964.006	116.103	36.6178	5
964.772	100.493	13.974	36
965.696	112.202	18.4645	20
966.619	104.078	25.3564	36
974.235	90.3608	26.5821	20
979.619	100.007	32.474	36
984.08	108.725	12.5574	20
985.004	93.134	13.9183	20
987.235	101.137	6.64182	20
989.465	97.5461	19.8074	36
991.696	131.892	43.1282	18
992.619	105.482	11.5922	36
996.156	99.8721	6.52078	26
1010.08	114.224	15.4448	20
1013.23	128.875	40.7866	18
1014.54	92.2043	21.9084	17
1019.93	92.151	21.8447	17
1025.31	149.633	19.8795	18
1027.16	115.647	35.2021	26
1030.7	90.7992	26.9331	20
1044.62	66.1826	20.0483	13
1045.93	101.032	22.3767	13
1053.16	63.4727	16.7384	5
1062.08	97.5478	24.366	17
1066.54	138.905	19.872	18
1094.39	105.03	31.6346	13
1105.54	141.677	17.5357	18
1106.47	120.831	26.2827	17
1111.85	125.711	25.2466	17
1114.08	124.523	24.6503	18
1134.7	128.729	29.8018	18
1157.16	110.166	27.3496	13
1159.39	131.235	37.4816	17
1162.54	102.464	29.1647	36
1169.23	125.819	25.1015	17
1180	108.59	29.3233	13
1188.54	118.322	31.3399	17
1197.85	105.404	22.7492	11
1206	129.442	38.4568	17
1245.93	100.022	31.3241	36
1249.47	123.225	26.3942	17
1249.47	118.584	30.7096	17
1252.62	112.103	31.0342	17
1264.7	134.083	32.8555	17
1302.77	80.0102	26.2485	11
1318	121.223	35.685	23
1327.47	99.4792	26.5471	11
1335.24	103.451	20.8365	23
1340.47	134.239	32.0978	23
1353.62	128.886	37.6176	23
1376.31	132.788	23.2801	23
1382.62	133.318	22.3423	23
1393.39	73.9728	16.9938	19
1401	129.411	35.7594	23
1401	75.8905	15.6609	19
1401.55	135.068	44.3289	23
1403.78	91.4989	26.8778	9
1411.77	125.566	19.267	23
1424.77	62.257	19.7908	19
1444.08	124.239	29.0366	17
1456.16	133.07	34.073	23
1456.16	123.237	17.5	23
1479	112.231	19.8964	17
1487.54	114.549	36.0069	17
1490.7	122.298	22.3878	17
1495.16	112.962	19.2158	17
1495.16	65.9506	20.0301	19
1496.08	109.16	16.3242	17
1505.93	55.7363	14.5059	19
1522.08	108.337	16.401	17
1527.47	119.782	39.0098	17
1537.31	110.78	25.6409	17
1545.85	88.6267	25.844	9
1553.85	130.564	38.3851	17
1586.16	108.386	26.5844	17
1593.77	120.317	27.2699	17
1613.47	142.743	16.7163	17
1616.62	150.704	23.5073	17
1627.39	152.073	23.2922	17
1653.39	112.687	33.6909	17
1656.54	105.215	28.6415	17
1677.16	109.985	34.3902	17
1717.08	102.946	25.4004	9
2281.4	40.9821	10.1159	19
2297.24	83.2653	24.06	19
2364.09	89.4946	26.8177	19
2422.78	130.996	32.9293	20
2490.01	105.567	29.0961	20
2577.47	118.997	34.7714	20
2634.09	97.8043	31.1775	20
2637.63	123.234	34.4289	20
2655.63	111.313	34.841	20
2661.94	107.12	32.1083	20
2667.32	115.571	37.188	20
2670.48	127.941	24.5959	20
2693.16	85.5385	22.6275	20
3389.78	84.202	24.8321	23
3396.47	92.4453	21.452	23
3474.47	96.7986	23.9839	23
3689.55	122.858	33.5803	17
3713.31	114.931	34.9641	17
3729.47	109.422	28.8198	17
3798.55	120.555	35.1538	17
3816.01	128.482	25.5787	17
3885.85	121.469	25.6706	5
3929.47	120.439	24.2914	17
4006.16	118.471	25.7862	17
4050.55	104.884	15.9225	17
4076.17	119.393	12.9186	5
4090.09	115.118	35.7999	5
4352.48	106.444	32.8577	6
146.154	89.5876	22.5097	5
146.154	107.437	17.443	15
153.77	99.17	21.7786	8
156.924	122.758	14.4255	14
159.154	115.17	35.1691	8
162.309	126.564	18.4598	14
172.154	123.461	14.1492	9
174.385	78.0215	22.6062	26
177.539	115.296	9.58974	9
177.539	125.523	11.6166	14
177.539	107.01	17.4697	15
177.539	109.026	15.439	10
180.693	101.703	15.44	32
185.154	121.825	31.0756	12
185.154	106.01	20.9756	12
185.154	134.773	22.0694	9
185.154	73.9148	21.0103	26
188.309	126.005	18.0823	14
190.539	124.189	15.3031	9
190.539	122.948	19.4091	9
192.77	118.297	23.9838	9
192.77	118.297	23.9838	9
193.693	121.506	15.5831	6
193.693	98.4381	20.9343	22
195.924	69.5938	15.2231	6
195.924	109.645	21.9953	7
195.924	102.262	22.122	10
195.924	114.278	36.1438	8
198.154	98.3343	19.9207	15
198.154	118.297	23.9838	9
198.154	116.036	26.8343	11
200.385	141.242	25.3133	22
203.539	125.203	11.5105	14
203.539	82.1368	11.7344	26
203.539	110.405	19.3035	11
203.539	123.183	29.1306	12
208	75.4215	20.0747	26
208.924	100.324	11.554	7
208.924	96.2832	15.8743	7
211.154	128.391	7.63977	14
212.078	106.754	27.3918	32
214.309	114.723	23.6787	6
214.309	123.651	37.5492	26
214.309	121.581	40.024	13
214.309	111.899	22.178	32
215.233	108.777	18.4276	32
218.77	138.962	27.7866	22
219.693	94.1191	15.4993	22
219.693	117.274	37.252	26
219.693	122.655	31.2933	8
221.924	103.195	21.3419	10
224.154	121.655	32.1289	11
224.154	116.617	11.6991	11
225.078	116.176	15.4426	6
225.078	116.825	30.4277	18
227.309	113.186	27.5282	12
227.309	120.832	39.1719	26
229.539	81.83	24.7818	10
229.539	99.0452	20.7508	10
229.539	106.495	16.7309	15
229.539	154.122	9.97685	10
231.77	154.073	26.0222	22
232.693	96.6545	9.41845	22
232.693	92.542	13.7732	22
232.693	90.175	25.1189	7
234.924	115.667	29.9433	26
234.924	97.4974	25.0104	8
234.924	101.189	30.0746	12
234.924	143.287	26.3772	9
234.924	138.128	37.2655	10
235.848	120.513	33.8664	12
237.154	98.253	21.2074	13
237.154	150.936	13.2642	10
237.154	130.833	11.7901	14
237.154	129.291	32.6827	22
238.078	126.229	27.0951	6
238.078	46.1233	14.202	22
240.309	81.6189	12.2945	26
240.309	94.1967	15.4221	22
240.309	116.453	17.1436	13
240.309	114.208	36.662	12
240.309	99.0248	19.2525	15
242.539	93.3889	26.427	12
242.539	87.2422	25.7107	8
243.463	90.1709	13.5706	27
243.463	95.4618	27.1176	32
244.77	120.319	23.7257	11
245.693	101.874	33.1769	27
245.693	105.457	31.0381	7
245.693	105.219	22.5931	12
245.693	100.06	6.0645	22
247	82.9552	27.0636	26
247.924	77.5169	19.7842	10
247.924	113.853	19.6392	13
247.924	86.4206	28.489	5
250.154	117.443	12.0415	11
250.154	131.917	33.4667	11
251.078	105.748	28.909	7
251.078	121.031	37.3777	18
251.078	125.668	35.3354	13
254.233	140.329	15.6695	12
255.539	107.492	20.8268	11
255.539	130.318	11.759	14
257.387	105.602	15.1256	32
258.693	107.727	35.2062	27
258.693	112.625	15.7735	13
260.924	118.376	27.5639	27
260.924	105.449	29.0145	11
260.924	122.989	21.4384	22
260.924	124.042	22.0926	22
260.924	108.234	33.5113	12
263.154	134.108	30.1983	11
266.309	133.158	28.247	10
266.309	73.8176	20.1559	39
268.539	128.517	11.0628	11
269.463	84.6155	22.3059	7
271.693	114.163	33.5251	6
271.693	114.913	29.5984	27
271.693	130.434	31.1141	13
273.924	36.5677	9.07768	13
276.154	128.26	11.0102	11
277.078	136.228	23.6877	5
277.078	100.22	28.0016	32
277.078	124.327	34.7335	13
278.002	125.405	40.7903	32
279.309	87.9711	25.1147	8
279.309	102.232	33.0755	11
279.309	111.444	17.6203	22
279.309	72.5149	18.9874	39
279.309	127.075	16.1671	14
279.309	140.847	30.1875	9
282.463	101.352	27.3523	12
282.463	110.485	30.647	7
282.463	128.619	32.135	13
283.77	127.542	27.6646	11
284.693	98.6993	28.5693	39
286.924	120.836	23.3163	39
288.772	117.581	22.7756	32
289.154	123.436	20.3849	39
290.078	138.442	37.5534	18
292.309	147.737	31.2729	22
292.309	98.6133	25.2727	39
293.233	91.3213	22.2848	32
295.463	90.3503	21.6006	26
295.463	96.3069	30.0172	32
295.463	108.077	19.4853	13
297.693	86.7283	24.2936	39
297.693	107.771	32.6542	39
297.693	103.715	15.3247	13
297.693	121.313	19.7056	8
298.617	117.554	30.068	13
299.924	101.857	15.7352	13
299.924	113.519	34.5196	27
303.078	127.98	33.352	39
303.078	34.0579	6.17091	7
305.309	112.778	25.1975	39
305.309	123.165	29.5574	11
305.309	112.45	32.1208	11
305.309	108.947	17.5335	15
305.309	120.554	26.4915	11
308.463	115.095	21.6919	14
308.463	114.115	20.0751	13
308.463	84.9084	21.6005	15
308.463	130.345	29.1494	22
310.693	108.862	32.3086	8
310.693	108.776	34.6876	26
310.693	111.535	28.7821	39
311.617	114.179	28.2495	13
313.848	133.553	31.1782	22
315.154	122.905	21.1466	39
316.078	131.585	43.2957	18
316.078	68.0134	16.5878	39
319.233	43.1997	10.7177	18
319.233	100.175	20.3274	7
320.156	120.017	20.6477	32
321.463	112.091	33.7605	26
323.693	115.429	28.8009	39
324.617	118.561	32.6174	6
324.617	134.84	9.61935	26
326.848	126.55	24.0426	10
330.002	126.84	17.9452	26
331.309	134.911	29.4305	11
331.309	112.612	16.0292	39
331.309	102.223	27.9375	39
332.233	119.962	31.8612	26
332.233	113.436	21.6774	14
332.233	109.307	24.1792	32
333.156	121.118	19.3221	32
333.539	135.578	25.4024	11
334.463	138.723	8.10857	11
334.463	32.3033	5.74909	7
334.463	160.125	48.1135	18
335.387	132.287	35.8126	22
336.693	106.705	26.142	27
337.617	135.361	38.3012	6
337.617	104.41	25.6522	13
337.617	93.6595	21.8155	32
338.924	120.648	19.4127	39
338.924	114.899	28.876	26
339.848	43.6936	10.9735	18
339.848	93.1844	23.3797	8
339.848	103.802	7.85959	22
342.078	132.81	20.2025	14
342.078	111.347	33.1728	26
344.309	114.815	28.7776	26
345.233	40.5244	12.229	18
346.156	145.545	31.1163	14
347.463	37.7143	5.71228	7
347.463	115.764	25.5396	11
347.463	85.6022	20.6675	26
348.387	19.9637	3.15788	6
349.693	109.192	32.4059	26
349.693	112.137	15.4952	39
349.693	120.442	29.9566	11
350.617	143.935	35.444	6
352.848	93.2001	25.0405	15
352.848	125.314	33.4109	39
353.772	136.41	36.1944	14
353.772	120.464	22.3138	22
356.002	111.63	24.0732	26
356.002	115.653	29.2126	13
358.233	125.358	25.5962	6
359.156	145.753	31.0148	14
361.387	133.386	31.0695	7
363.617	90.2791	25.201	6
364.924	127.393	33.0653	39
364.924	108.872	32.4477	26
365.848	110.593	25.6198	39
366.772	20.4714	3.06594	6
367.154	122.78	34.6869	26
367.154	107.567	33.2911	26
368.078	129.402	19.0197	11
368.078	106.285	21.7329	39
369.002	119.462	28.6431	6
370.309	115.751	22.4823	39
371.233	82.659	20.9932	40
371.233	128.278	14.0321	26
379.772	93.4255	23.4809	27
381.078	115.72	28.9822	26
384.233	75.2644	22.5252	40
384.233	111.383	34.8341	27
386.463	104.002	26.669	15
386.463	110.447	25.712	39
388.693	128.45	26.6085	11
388.693	133.652	29.0426	11
389.617	94.7528	24.6628	27
390.541	122.672	19.9848	22
390.924	120.846	25.5234	39
391.848	95.2226	27.4105	15
391.848	140.21	7.50393	11
392.772	126.232	23.4093	7
393.154	114.326	25.9787	39
394.078	145.031	41.787	11
395.002	106.402	12.5477	22
395.002	112.139	21.7506	7
395.926	137.903	41.7177	14
397.233	110.447	25.712	39
397.233	107.477	34.1973	27
399.463	110.289	35.5408	27
400.387	95.3824	12.6895	7
401.693	101.967	33.5321	26
403.541	123.319	19.0694	22
403.924	119.742	25.7822	26
405.772	113.39	18.4825	22
406.154	106.282	29.2337	39
407.078	123.776	39.8219	27
407.078	116.089	16.3364	20
408.002	87.4529	20.6876	6
410.233	129.275	40.9422	8
410.233	96.0152	22.7285	8
412.463	110.488	21.4024	20
415.617	83.1094	21.2274	40
417.848	97.8512	27.5977	15
420.078	96.7412	30.568	20
420.078	121.312	24.4838	27
422.309	106.745	31.7309	26
430.848	110.565	21.3831	20
431.772	103.021	29.0877	27
437.156	104.354	22.8252	27
438.463	139.458	29.5741	27
438.463	132.964	27.1964	27
450.156	112.482	18.8377	27
452.387	108.533	16.8425	8
455.541	120.168	20.6973	24
458.696	134.797	37.0693	14
460.002	101.641	26.3312	8
462.233	147.67	47.3786	5
466.311	130.906	37.4907	14
472.078	86.6336	27.2341	6
473.002	65.758	17.2921	40
479.693	142.987	31.5387	14
480.617	90.4653	9.86551	40
481.541	114.056	26.7474	24
485.078	107.311	34.7665	19
487.309	106.183	34.5035	19
490.463	117.97	21.1318	20
498.078	124.948	19.2833	14
499.926	120.389	39.1731	14
500.309	112.909	26.9286	19
501.233	128.68	19.0132	14
508.848	135.996	16.4652	14
512.002	140.735	36.2731	14
512.002	101.093	25.5529	19
519.617	120.164	16.1045	24
525.002	90.6321	29.5083	24
530.387	89.9076	14.7138	20
535.772	90.5812	29.4611	24
541.156	131.297	36.585	24
544.693	109.642	21.9002	20
547.848	72.4683	16.2795	40
564.002	101.226	17.0943	40
567.156	133.232	24.0718	19
567.539	68.7023	15.3075	10
568.463	75.6944	20.6036	40
570.693	103.869	17.0553	20
579.233	90.7904	14.6202	20
581.463	78.7674	22.129	40
584.617	71.8684	17.3649	40
586.848	78.5085	22.2593	40
587.772	141.883	38.7422	24
598.541	119.273	34.7212	19
600.772	134.384	23.8289	19
603.002	147.637	36.8028	24
604.309	63.8992	10.4552	10
607.463	57.326	14.4802	10
607.463	100.257	22.3491	20
611.541	128.067	34.9071	13
613.772	60.558	16.729	40
614.696	123.989	24.1134	19
614.696	119.999	29.614	5
616.002	154.788	41.4645	24
621.387	114.083	34.1471	13
622.311	101.746	32.8122	17
625.848	97.9339	22.2977	20
626.772	174.883	16.2024	24
629.926	151.785	44.5252	24
635.311	129.99	21.3675	19
635.693	104.721	30.1548	11
642.926	128.632	39.0566	19
653.696	121.805	25.0738	19
663.541	124.073	39.5667	19
664.848	112.972	17.6532	11
679.696	127.473	17.5634	19
688.617	110.557	19.4493	11
691.772	126.208	41.4496	41
707.926	118.7	27.8408	10
709.233	121.855	18.6053	9
714.617	104.544	32.9888	17
714.617	112.128	35.5368	9
717.772	108.754	34.419	10
727.617	107.779	14.9374	11
732.078	115.921	36.0493	7
739.311	114.583	31.0168	10
744.696	108.711	20.4672	10
751.387	106.338	30.7762	19
767.159	125.361	39.189	19
767.541	67.2811	15.5945	40
768.465	121.757	34.257	17
770.696	119.744	28.8246	10
770.696	104.246	32.1062	10
774.233	100.782	33.2453	17
779.235	111.884	28.5289	17
783.696	119.526	27.6851	7
783.696	123.684	29.5256	7
784.078	107.81	10.1787	17
788.156	125.538	40.6512	41
789.08	101.032	29.4342	13
791.693	110.211	10.8945	17
792.617	105.567	13.8038	11
794.848	107.671	10.0331	17
794.848	112.941	17.9578	17
802.463	130.776	14.6587	41
804.693	143.69	23.1786	41
807.848	118.308	35.7515	7
813.233	122.764	32.2724	7
817.311	131.485	39.4575	7
827.539	156.403	39.1561	41
838.85	101.242	29.3442	13
843.311	93.6025	27.8385	11
845.541	126.717	41.3119	41
861.154	153.564	41.2932	41
873.772	84.0099	24.4333	18
881.004	117.286	16.4623	13
889.543	125.115	39.3896	19
895.311	67.0411	15.2053	40
895.693	167.625	49.1147	31
902.926	117.082	34.2447	11
910.541	124.361	38.1537	11
910.924	145.929	47.9389	41
917.774	108.894	22.1526	7
923.159	116.497	32.1924	19
928.002	147.168	20.1677	18
941.543	111.001	33.1552	19
951.772	139.643	29.4242	18
952.696	76.6477	19.6871	40
959.928	86.6725	27.7409	19
1001.16	111.561	22.379	13
1118.54	120.682	34.9288	21
1123.93	131.048	30.6197	21
1135.24	131.441	42.2199	21
1157.16	123.074	39.4862	21
1163.85	130.26	31.3011	21
1168.31	118.372	30.5586	21
1186.7	116.223	30.7675	21
1189.85	70.0568	20.5213	10
1218.08	116.479	30.6728	21
1218.08	47.0416	9.71936	10
1254.85	77.8264	20.729	10
1260.23	121.381	12.3063	21
1263.39	55.3345	15.5696	41
1280.85	131.737	25.1572	21
1280.85	122.745	31.0551	21
1280.85	77.9803	20.5616	10
1289.77	93.3071	14.5134	10
1303.7	48.2236	11.8207	41
1304.62	45.2224	11.3494	41
1318.16	104.527	15.8524	41
1320.77	112.04	18.7239	30
1326.16	112.158	18.6025	30
1326.16	130.133	15.4953	21
1330.24	92.9572	23.1764	30
1336	49.9506	14.064	41
1340.47	105.93	32.0139	41
1350.85	87.3936	27.1282	30
1354.01	107.677	21.5856	41
1356.62	106.413	8.60077	30
1359.39	91.472	21.4072	30
1364.23	37.9971	12.2164	41
1364.23	40.3779	11.6219	41
1384.85	103.619	10.1311	30
1386.31	94.2878	26.1703	41
1389.85	111.15	18.767	41
1390.78	93.8809	26.1962	41
1395.24	103.539	29.0923	41
1399.7	125.036	24.373	21
1405.08	130.08	28.6027	21
1406.39	110.661	17.2663	41
1408.24	110.254	19.0936	41
1411.39	121.146	36.2185	41
1412.7	126.373	26.5827	41
1414.93	122.105	25.17	41
1417.16	114.616	37.4538	41
1417.7	57.4588	18.6258	30
1419.93	93.18	25.9331	41
1423.47	148.683	47.4057	21
1423.85	38.2661	11.5042	41
1425.16	97.8874	31.0117	41
1428.85	127.98	25.5808	41
1433.85	63.1867	13.0545	30
1434.62	127.198	38.1537	41
1445.39	95.2898	9.25896	41
1453	107.916	18.904	41
1453	113.331	17.5133	41
1462.47	155.936	45.8085	21
1473.62	135.392	29.2273	41
1478.08	109.284	24.5916	41
1478.08	119.436	13.5687	41
1478.08	104.582	26.5368	41
1479.93	131.158	41.3842	41
1486.62	122.052	35.0479	41
1497.77	103.464	23.4622	41
1498.31	119.777	26.9732	21
1500.54	130.643	41.6857	41
1502.77	81.1146	26.2908	41
1514.85	109.213	24.5637	41
1524.7	82.3147	26.4499	41
1527.85	85.121	23.9475	41
1529.16	103.251	23.209	41
1532.85	112.402	18.7302	21
1539.54	114.36	33.0737	21
1570	100.784	23.6366	41
1578.54	104.469	29.0409	41
1583	98.6595	23.5878	41
1593.39	104.282	21.6601	21
1610.85	104.911	29.2664	41
1615.7	106.071	22.9	21
1617.54	108.554	31.2858	21
1634.62	129.087	23.1163	8
1639.47	114.117	18.8685	21
1663.23	116.611	18.5885	21
1667.7	110.747	19.4192	21
1682.54	121.091	31.8032	21
1689.23	116.42	18.4353	21
1702.62	89.9586	27.3517	21
1705.93	106.325	20.154	21
1708	83.6716	17.6672	21
1714.85	115.324	27.1473	8
1721.54	123.078	32.0667	21
1722.85	74.2062	19.0636	19
1723.23	89.9126	27.3273	21
1723.23	83.4894	17.7138	21
1734.54	120.011	28.9651	21
1738.08	57.6966	14.7514	21
1742.16	132.38	14.3788	21
1744.39	145.239	14.5483	21
1745.7	105.402	16.5698	21
1747.93	92.077	16.7585	21
1757.39	141.832	15.5858	21
1767.23	101.107	28.8161	21
1775.77	134.732	37.0457	37
1791	139.271	17.9758	21
1795.08	108.629	17.9619	8
1802.31	104.067	17.1208	21
1812.16	93.3869	30.0763	21
1818.31	91.4584	26.7456	19
1825.93	93.0859	29.3482	37
1830	131.411	22.01	21
1847.47	83.6576	26.4344	19
1851.54	147.472	44.5236	19
1860.08	105.914	20.6864	8
1866.39	89.6599	14.8923	19
1882.93	131.831	8.52285	21
1912.08	129.393	9.53198	21
1913.01	95.1958	15.9781	19
1936.23	108.323	21.4958	19
1942.54	124.185	17.6955	21
1978.01	137.939	13.6976	21
1994.16	110.168	30.0551	21
2021.08	130.736	21.0565	21
2025.93	108.918	31.7409	21
2030.93	138.496	14.0197	21
2034.08	133.125	19.0154	21
2054.7	137.958	14.3078	21
2126.93	79.0075	23.8245	15
2179.7	85.5918	26.1826	21
2209.78	98.7398	28.2774	35
2219.24	118.532	35.8219	35
2240.78	113.406	35.404	35
2259.7	117.852	20.0133	15
2281.08	76.0798	23.5535	35
2281.08	76.8355	22.4517	35
2285.16	99.4909	16.3607	35
2326.01	113.674	21.3697	15
2336.62	80.8231	20.0965	35
2343.31	50.4376	13.8731	35
2346.47	52.7668	17.2458	35
2349.62	77.4286	24.5561	35
2350.93	47.6577	13.4077	35
2357.24	57.9389	17.2485	35
2362.62	62.934	19.1847	35
2371.7	122.838	29.3678	15
2400.31	99.2389	32.6346	35
2559.85	127.994	27.34	14
2615.16	103.344	23.5762	39
2629.31	122.028	30.9504	14
2683.54	124.093	32.8015	14
2704.16	105.818	32.7708	14
2711.01	54.5405	17.4179	39
2712.7	103.258	33.2144	14
2721.08	109.548	19.2645	39
2723.31	106.864	20.6028	39
2753.39	109.738	19.5958	39
2760.08	107.081	20.4461	39
2770.85	102.14	20.4367	39
2778.08	117.903	18.6423	39
2788.47	105.712	26.8886	39
2804.62	95.3306	25.0336	39
2815.77	113.056	21.2193	39
2816.7	77.2803	22.3345	39
2849.01	93.4941	28.3322	39
2867.39	90.3439	19.189	39
2886.54	123.411	21.5579	20
2887.08	115.996	18.9364	39
2891.93	107.601	27.2235	20
2892.08	93.9609	27.904	39
2904.16	95.3398	15.5776	39
2911.39	92.0001	26.3935	39
2923.31	129.011	25.995	20
2930.16	105.886	18.6691	39
2930.7	105.923	27.5289	39
2935	102.841	32.2963	20
2940.01	110.842	24.051	39
2942.24	111.474	23.248	20
2947.08	110.585	31.4536	20
2974.16	133.084	18.0534	20
2987.55	93.559	25.3057	20
2990.32	128.692	20.4198	20
2993.31	121.343	38.1663	20
2995.16	113.499	21.379	20
2998.86	120.407	28.5502	20
3000.16	112.609	31.7888	20
3018.01	121.275	28.0818	20
3032.85	95.8189	27.9505	20
3039	108.041	33.3272	20
3044.55	105.677	26.6347	20
3046.78	98.7781	29.6498	20
3053.85	110.827	35.5347	20
3084.31	116.013	36.2094	20
3199.47	88.7894	20.5429	11
3283.77	85.9689	25.3938	11
3388.7	129.254	32.4522	38
3388.7	123.451	31.3343	38
3425.47	118.773	38.1056	38
3426.93	122.837	39.3249	38
3435.09	129.87	39.3655	38
3457.93	132.386	40.0084	38
3458.7	135.2	26.7634	38
3467.78	142.36	22.0363	38
3471.7	112.148	23.8026	38
3471.86	129.873	39.3687	38
3472.24	152.015	27.3986	38
3474.85	98.6537	26.7349	38
3475.24	105.632	33.5513	38
3495.09	144.023	33.1838	38
3495.09	138.29	29.6261	38
3496.01	165.224	36.26	38
3510.7	119.247	33.2981	38
3517.39	90.8796	29.3694	38
3518.31	106.832	33.231	38
3523.86	124.695	38.5926	38
3727.24	111.242	26.6209	33
3742.47	110.955	26.5414	33
3767.16	119.664	21.5789	33
3855.93	125.477	17.0152	33
3928.55	125.507	17.072	33
3956.78	128.634	14.5776	33
3994.85	125.227	36.6667	33
3994.85	126.078	16.9417	33
4043.7	112.675	33.3572	33
130	124.11	10.7034	6
130	114.039	18.7025	6
146.154	121.088	19.4575	24
153.77	113.288	21.9757	24
156.924	115.374	19.441	24
156.924	43.1629	12.8437	10
172.154	99.49	25.6308	8
174.385	113.288	21.9757	24
177.539	118.638	33.7129	13
177.539	131.848	23.3336	8
177.539	94.1667	25.0334	6
180.693	100.644	28.2102	24
182	116.361	24.9679	24
182	111.672	24.0283	24
182.924	121.516	11.7459	9
182.924	105.528	26.9999	9
182.924	103.452	29.3076	13
182.924	138.606	26.6631	8
185.154	130.227	23.2256	11
185.154	98.4303	25.2686	8
188.309	94.6131	24.8015	9
188.309	91.4797	23.5802	9
188.309	82.2621	17.1681	9
193.693	129.96	10.4227	6
195	114.229	26.6544	24
195.924	114.293	32.0362	13
195.924	105.739	33.9492	6
200.385	103.399	15.2073	18
203.539	99.273	25.6149	8
203.539	106.657	25.0857	8
203.539	110.313	9.9931	8
205.77	94.7248	22.0006	8
206.693	106.539	32.6413	13
206.693	108.937	32.8804	13
208	122.544	24.5094	24
208.924	127.396	24.8449	8
211.154	97.786	5.45521	18
211.154	84.3045	11.3818	8
213.385	132.615	13.935	24
217.463	120.127	27.65	6
221	94.2264	23.5959	18
221.924	121.981	31.3575	9
221.924	129.926	23.0301	11
221.924	153.662	14.7121	8
224.154	94.5399	25.3066	6
229.539	115.618	9.30387	31
229.539	94.6573	9.38932	18
230.463	93.0548	24.0961	24
231.77	86.315	12.6267	29
234.924	116.895	21.1555	31
235.848	92.4681	22.0266	11
237.154	127.941	29.902	16
237.154	91.4486	24.6759	8
237.154	103.318	33.2219	31
237.154	121.139	20.698	24
237.154	106.638	14.5505	16
238.078	107.329	33.3418	16
240.309	109.84	15.9786	16
240.309	141.04	30.7261	24
240.309	99.9038	16.979	6
240.309	123.637	30.0121	9
240.309	81.8824	22.31	7
240.309	119.472	27.7772	9
242.539	87.7203	26.8834	8
244.77	137.721	29.2159	19
245.693	137.033	16.3587	8
245.693	124.562	29.4891	16
245.693	123.984	24.373	13
245.693	99.7537	11.2964	8
245.693	148.48	10.4302	8
247	92.3844	23.8445	18
247.924	94.5828	18.8079	8
247.924	113.512	9.92326	31
247.924	106.105	14.0276	16
247.924	115.562	29.6821	9
250.154	89.0659	26.8199	15
251.078	142.107	8.2366	8
253.309	107.952	26.4182	18
253.309	102.077	29.3716	5
253.309	135.92	26.801	8
253.309	101.971	13.4275	8
253.309	123.317	30.1936	9
253.309	128.569	14.8435	24
253.309	118.836	19.6812	31
254.233	115.967	14.503	29
255.539	96.219	22.6886	8
256.463	73.0435	11.3363	5
256.463	108.408	33.0732	9
258.693	77.706	14.9139	11
258.693	129.839	21.373	7
260.924	119.669	38.8718	16
261.848	97.9056	23.8667	24
261.848	100.906	11.0134	8
261.848	100.034	27.0827	11
264.078	105.871	32.7026	9
264.078	106.396	32.3026	9
266.309	56.639	11.9372	9
267.233	90.3011	24.8479	11
269.463	89.416	14.362	9
270.77	128.225	36.8907	19
271.693	113.739	20.4894	30
271.693	112.19	22.1919	6
273.924	90.0349	23.6435	8
274.848	77.5039	14.7004	11
277.078	131.688	21.224	7
277.078	123.65	27.8047	30
279.309	91.4783	24.6557	17
284.693	94.3074	20.8425	30
284.693	106.705	15.6597	16
284.693	128.727	42.4722	16
284.693	130.062	14.1236	24
285.617	110.735	20.9867	19
285.617	105.334	22.2598	29
286.924	33.3056	8.53875	28
286.924	124.912	19.498	24
290.078	115.754	17.3947	13
292.309	86.5963	12.1557	29
292.309	123.671	28.9041	8
295.463	89.591	21.4636	11
295.463	77.0284	18.6062	7
297.693	119.573	16.6192	24
299.924	69.5887	18.6498	28
300.848	124.873	26.5693	30
300.848	126.385	32.5504	9
302.154	133.213	36.8254	19
303.078	124.258	22.0413	24
305.309	122.368	17.3782	24
305.309	93.3999	20.706	30
308.463	100.846	32.9864	18
309.77	87.5297	26.0053	18
310.693	104.551	25.4029	31
310.693	99.8786	25.3693	28
315.154	123.149	18.7547	36
321.463	125.078	30.5102	8
323.693	131.917	43.0791	35
324.617	122.132	26.945	19
325.924	83.0956	16.8795	35
325.924	94.5971	18.3743	18
326.848	115.983	34.3883	5
328.154	114.88	5.47233	36
331.309	92.0673	24.4095	17
331.309	77.6187	12.7973	28
332.233	83.0604	10.3382	29
333.539	107.728	24.8881	18
334.463	86.2899	11.9651	29
334.463	104.643	16.1301	16
334.463	137.698	36.9612	35
336.693	100.301	25.017	28
338.924	100.418	17.0803	36
339.848	130.722	42.2399	6
339.848	121.812	26.9945	19
342.078	93.0003	8.81297	36
344.309	99.4824	21.806	17
345.233	91.5886	18.0683	11
348.387	113.473	30.6375	29
349.693	82.4482	27.011	29
349.693	81.3193	15.3943	28
350.617	79.7568	25.6291	29
351.924	123.039	30.957	31
351.924	93.3719	25.1297	35
352.848	93.7342	24.9633	17
355.078	75.3597	16.6347	15
356.002	72.1789	18.0825	29
357.309	99.1378	31.7922	18
360.463	105.522	33.2413	17
360.463	85.3681	17.0794	15
360.463	80.7052	20.8392	15
360.463	74.4434	13.6707	15
362.693	102.794	22.1033	36
362.693	119.369	29.3555	31
362.693	99.2092	21.3771	17
364.924	131.597	43.2789	35
365.848	127.455	29.635	35
365.848	107.216	23.1653	6
368.078	96.3951	19.1819	29
368.078	90.1594	29.1623	29
370.309	136.579	25.9912	36
370.309	121.047	19.7111	36
370.309	111.019	36.5097	31
372.539	120.978	27.5876	19
374.387	107.363	30.1448	29
377.924	123.205	11.2249	36
381.078	114.057	31.023	8
382.002	105.98	32.8291	29
382.002	105.071	32.3658	29
384.233	88.1398	19.932	36
386.463	75.1639	17.4982	15
386.463	101.79	24.8677	35
386.463	90.3208	22.2404	36
386.463	98.4631	27.8697	35
387.387	103.241	33.7108	29
388.693	82.1415	24.3187	30
394.078	113.503	12.7128	36
394.078	134.453	27.8726	36
395.002	105.349	32.4291	29
396.309	100.66	16.9535	36
397.233	80.0702	18.803	15
400.387	107.812	31.1538	29
401.693	96.5524	25.6296	35
404.848	91.9414	18.8762	17
404.848	98.5239	19.5601	17
407.078	101.229	24.7041	35
412.463	96.9802	21.3423	17
412.463	127.092	22.0395	36
413.387	51.3941	14.0918	20
413.387	101.863	25.5854	29
414.693	107.642	14.8086	36
414.693	102.899	29.5058	36
414.693	108.637	32.4004	36
414.693	113.771	33.175	36
417.848	116.296	11.8209	36
418.772	99.9094	32.3282	29
421.002	89.5158	22.0064	36
422.309	91.1387	19.9426	36
423.233	99.2718	29.8946	35
423.233	74.3392	17.8082	15
423.233	127.563	21.8431	36
428.617	100.943	17.2693	36
429.924	106.9	15.5142	36
432.154	98.9287	10.626	36
434.002	78.3603	20.0843	36
436.233	105.635	24.0158	35
438.463	111.126	36.5278	31
439.387	103.979	27.383	29
439.387	111.793	30.2452	29
439.387	92.8774	17.2897	6
439.387	48.2696	14.868	20
443.848	71.3946	20.5861	30
446.078	103.471	28.1685	36
446.078	112.739	26.6489	36
447.002	103.464	20.9675	29
449.233	71.8691	20.8389	30
450.539	76.0565	14.9976	36
450.539	109.124	29.8952	19
451.463	102.474	22.0487	36
452.387	94.1984	29.8649	29
453.693	105.674	17.5988	36
455.924	102.531	30.3408	35
456.848	129.661	32.6701	31
457.772	107.949	9.22118	35
457.772	121.185	35.4309	29
460.002	116.475	24.4724	36
463.156	113.731	11.0836	35
463.156	109.712	23.6547	29
463.539	88.7452	12.1062	36
465.387	97.0044	20.9253	36
465.387	115.709	17.255	35
465.387	120.807	27.7837	8
468.924	83.8565	9.64394	36
473.002	119.153	13.42	36
476.156	108.475	18.0929	35
478.387	108.893	19	36
478.387	106.415	21.3133	35
479.693	115.918	31.3147	35
481.924	65.9258	18.2395	36
482.848	115.049	31.6914	35
482.848	114.022	31.2384	36
482.848	124.097	39.1685	36
483.772	117.05	30.9249	29
486.002	117.806	30.0355	35
486.002	122.082	21.4424	36
486.002	133.684	18.3993	36
488.233	83.2242	8.9113	30
490.463	88.9795	21.2169	30
491.387	107.971	15.4952	36
496.772	78.6281	20.4722	36
499.002	105.843	24.0329	35
501.233	80.6115	10.9233	30
502.156	118.346	24.7952	35
508.848	87.1255	21.1792	30
509.772	124.75	25.6342	29
511.619	44.1087	9.01184	9
514.233	103.791	28.1818	36
522.772	95.7391	23.0596	36
522.772	72.9228	18.4369	36
524.078	61.0902	13.5541	36
534.848	91.7373	19.0569	30
541.156	131.68	24.4258	8
548.772	123.393	18.2237	36
557.693	104.859	26.4443	36
573.848	99.7364	28.3686	13
574.772	67.8142	21.7336	36
580.156	122.418	21.2183	36
581.08	141.21	28.9691	20
590.002	80.2948	25.5794	36
592.774	49.9124	11.4059	9
596.693	97.2436	23.339	36
599.848	131.063	33.7479	20
601.696	121.519	28.7234	20
602.619	140.133	28.5852	20
607.463	123.379	24.0435	20
611.541	128.316	16.0852	36
614.696	130.194	36.592	20
616.002	115.827	36.0198	20
621.004	94.8098	29.0922	16
631.774	48.9632	12.5956	9
658.156	126.452	35.2045	20
664.848	99.6255	26.7836	35
668.926	128.563	22.1774	36
676.159	145.114	31.1204	20
683.774	47.2734	14.5354	9
687.311	78.5888	25.0057	35
692.313	66.0743	21.5674	16
697.156	140.429	31.4846	36
701.235	100.461	27.7153	16
707.002	134.509	36.8782	36
707.543	162.841	18.8054	20
711.463	102.637	29.5664	36
725.928	172.577	12.9284	20
728.541	78.1932	21.812	11
[truncated: 306 more rows]

## Sheet: phallofrommix
140.77	94.0315	23.5474	6			3996	84.6383	28.3841
140.77	81.6286	5.40078	6
156	112.588	28.3716	6
156	117.584	24.5223	6
164.539	72.7318	18.2796	8
177.539	70.8748	20.614	8
198.154	26.1848	7.22207	15
224.154	117.437	29.1238	23
229.539	104.762	21.8959	23
229.539	69.9601	23.0261	12
231.77	104.7	34.3839	17
235.848	131.488	16.9072	5
238.078	30.7539	9.50782	5
242.539	27.4975	5.49337	21
247.924	45.456	14.3598	7
256.463	55.4497	7.12898	26
260.924	69.9601	23.0261	12
266.309	122.506	19.4813	20
266.309	107.286	20.9892	14
266.309	83.5154	21.98	14
266.309	29.8659	8.4278	21
268.539	116.081	15.9184	6
269.463	17.7539	4.77479	6
273.924	103.582	31.8594	14
274.848	88.7969	29.106	12
277.078	116.764	28.5365	23
279.309	118.299	13.1077	14
282.463	52.3694	9.26174	26
282.463	28.789	8.50856	21
284.693	92.7837	28.8634	6
284.693	94.77	26.4397	6
284.693	119.819	16.8984	20
285.617	64.2686	9.27425	21
285.617	56.4686	17.8315	21
289.154	60.592	19.4182	20
290.078	46.7475	6.81671	26
292.309	112.486	25.4898	14
297.693	113.301	20.0772	6
300.848	64.5907	16.95	17
303.078	83.2389	23.5858	12
306.233	92.9742	24.2757	11
306.233	91.2577	25.026	12
306.233	97.8311	31.8039	15
306.233	27.712	8.45245	21
307.539	31.1119	8.92168	11
308.463	31.8309	10.3441	12
308.463	107.961	18.2698	10
310.693	41.96	7.4778	23
316.078	105.603	34.2651	20
319.233	111.276	22.6176	10
321.463	104.882	18.2563	10
322.387	119.716	35.965	9
324.617	117.058	28.3147	23
324.617	40.5601	9.53216	9
325.924	101.982	32.3465	21
325.924	88.5634	9.65882	9
330.002	89.7728	27.5397	19
331.309	80.7726	20.1016	8
331.309	32.8737	10.2396	6
332.233	28.1539	8.29215	12
334.463	65.4839	19.1558	23
337.617	60.9682	13.0475	8
343.002	113.148	33.4174	8
346.539	49.8419	15.3629	20
349.693	102.134	25.739	14
350.617	87.8408	12.7676	5
352.848	103.99	14.2025	13
352.848	95.9531	12.2351	12
355.078	83.6469	25.5074	23
355.078	89.5145	27.4062	23
355.078	64.3244	14.1864	9
356.002	121.876	25.5418	23
357.309	84.7316	20.7006	8
358.233	71.8961	19.6697	9
360.463	86.4197	28.3792	8
363.617	83.043	23.8121	10
364.924	74.9245	19.2995	26
365.848	97.4176	23.3506	13
373.463	69.5851	21.3449	17
375.693	95.6932	9.43261	8
379.772	59.4281	10.4826	8
381.078	74.6166	14.909	9
382.002	26.7739	5.61955	12
383.309	68.5753	21.4058	17
384.233	73.8823	18.6554	9
384.233	100.09	23.2275	13
386.463	81.9124	9.74801	9
389.617	32.7524	8.70353	8
389.617	39.6712	10.3184	28
392.772	111.148	22.7946	10
392.772	113.51	13.8688	14
394.078	96.451	13.248	9
394.078	78.4516	24.7364	14
400.387	41.7121	8.90555	23
402.617	92.3924	14.7017	12
402.617	99.0664	22.4208	13
402.617	84.6898	25.6799	13
403.541	102.953	32.057	8
404.848	100.812	12.6873	9
410.233	78.8037	25.91	13
411.539	84.4886	20.8461	26
418.772	87.1526	21.6042	10
421.002	35.2694	5.87378	21
421.926	117.033	36.7724	17
423.233	104.199	8.13569	9
424.156	51.1617	14.3349	19
426.387	109.287	13.333	14
427.311	51.5062	14.6825	18
428.617	70.225	21.6013	17
428.617	94.5245	24.1273	14
429.541	106.426	25.7592	7
431.772	50.7532	14.5766	18
431.772	39.3875	5.3421	23
434.002	45.9245	11.6122	6
434.926	50.7532	14.5766	18
434.926	77.7483	18.9462	8
436.233	88.4029	25.3605	13
436.233	55.8522	14.5325	26
437.156	115.015	12.5882	14
439.387	31.6925	7.77794	8
441.617	51.3688	16.8136	23
442.541	114.84	11.2746	7
446.078	78.5855	8.86119	17
447.002	46.6697	13.9215	23
447.002	31.0674	10.1795	28
450.156	84.2977	27.5235	12
451.463	95.1399	21.0186	25
452.387	37.3617	3.63642	21
454.617	52.0559	16.5983	23
454.617	106.647	6.61076	9
454.617	44.6547	11.5961	6
456.848	99.2835	21.24	25
457.772	45.1806	14.8553	23
461.309	103.229	22.7748	26
465.387	74.2712	16.219	7
466.311	118.548	21.9329	10
466.693	97.5944	27.2347	26
469.848	69.7613	21.8734	12
470.772	100.647	30.9403	8
477.463	104.889	18.3102	25
477.463	74.2966	23.7593	12
478.387	67.2838	15.4175	16
481.541	81.1861	25.3019	5
481.924	79.4263	18.6337	25
482.848	138.24	42.8709	6
486.002	90.6815	17.3506	23
486.002	86.3672	16.5859	25
490.463	91.0521	25.4973	6
494.541	127.365	19.6339	28
498.078	105.089	19.332	25
498.078	100.365	21.0483	25
499.002	79.0904	11.9415	23
501.233	86.8564	18.5057	17
502.156	117.246	38.5961	9
502.156	117.801	31.0412	28
503.463	43.8924	13.552	26
504.387	81.0565	16.5498	22
504.387	53.3215	17.1964	22
508.848	119.377	23.719	22
509.772	85.0512	26.1085	21
509.772	51.1533	15.1588	26
510.696	36.6998	10.5799	22
510.696	85.2292	20.857	10
513.309	96.0122	24.1469	25
514.233	136.216	30.905	21
515.156	96.7086	28.6026	21
517.387	96.9097	25.7088	25
518.311	122.553	19.5755	7
521.848	128.733	35.5924	21
522.772	102.234	27.4624	21
523.696	84.5477	24.9415	8
525.002	130.627	35.3182	21
525.926	70.8765	20.3112	7
525.926	71.4653	20.5597	7
528.156	90.9135	13.0531	22
529.463	96.3767	23.6936	25
531.311	32.2426	10.0312	9
535.772	60.2685	14.3836	23
535.772	66.9678	16.3085	5
543.387	90.9535	13.0223	22
543.387	71.2433	13.1484	23
547.465	53.5576	12.4081	7
549.696	56.5687	11.4826	7
555.463	99.3452	25.4851	8
562.696	113.671	37.3749	9
564.002	80.8871	24.0906	25
564.002	97.9446	25.9965	25
566.233	79.1039	22.0433	17
566.233	109.36	26.7714	22
569.387	99.6365	18.2538	20
571.617	100.413	23.7302	25
575.696	88.3303	24.9841	10
577.926	84.1602	18.1096	7
579.233	70.1609	21.8366	25
582.387	58.0035	19.0668	29
582.387	43.7949	11.6165	22
583.311	86.8241	16.7885	7
593.156	53.6007	15.4371	5
597.235	86.0404	21.968	10
598.541	133.41	39.292	18
598.541	97.0094	18.0409	20
620.08	110.45	14.2237	18
621.387	80.5831	22.286	22
623.617	130.423	11.0853	16
623.617	56.9958	12.9928	7
624.541	79.5024	17.6362	14
627.696	108.687	28.0778	20
629.926	46.9592	10.9333	6
631.233	133.647	9.33931	16
632.156	72.2918	12.9737	14
638.465	31.4981	5.4215	15
639.772	40.0242	9.95381	22
639.772	74.9729	17.4809	14
646.08	110.698	26.4994	20
650.541	117.997	35.4551	26
653.696	117.482	35.5958	26
655.002	87.3014	26.8092	17
655.543	32.7382	9.58095	20
662.235	50.8721	14.9109	15
668.926	140.825	29.9392	16
673.004	95.2885	31.2534	11
674.311	70.324	15.1074	14
675.235	98.9382	32.2889	18
676.159	118.663	33.0701	11
678.389	51.2582	12.4815	5
680.619	97.0034	28.581	16
681.543	34.2206	10.8484	20
682.85	71.3568	15.6077	16
684.156	78.0665	23.2498	14
685.08	117.939	22.655	20
686.387	147.597	20.5256	16
693.619	30.6249	6.98715	15
695.85	62.9135	15.5907	16
697.156	128.228	32.5681	16
698.08	36.8382	11.7699	15
699.004	80.6711	22.7398	11
699.928	123.718	28.5302	11
700.311	88.8231	29.2562	24
705.696	105.865	29.9965	15
706.619	104.249	28.7395	16
708.85	64.1012	19.1985	24
711.08	110.856	22.7096	20
712.387	137.484	28.9979	16
718.313	124.086	28.0337	11
720.543	119.182	31.5978	14
724.08	92.7417	29.0139	24
728.541	101.089	24.5931	26
730.389	95.31	27.5291	14
737.08	110.903	22.6729	20
738.004	64.8132	17.2675	22
738.004	103.304	30.2056	16
740.617	134.177	30.08	16
741.541	111.868	28.5864	26
743.772	142.384	39.187	16
747.85	32.0784	7.3964	5
747.85	36.9722	11.9688	6
748.774	64.6094	19.62	24
751.387	105.709	16.0881	25
753.235	94.1163	30.7213	24
758.619	93.7614	17.7204	15
759.002	131.052	30.6962	16
759.543	100.452	22.824	14
767.541	73.8311	20.609	29
777.004	51.2969	14.764	15
777.004	59.6313	17.5002	16
780.541	104.301	16.3746	25
780.541	71.9299	10.0513	8
781.082	66.5809	21.3803	8
783.696	101.674	9.93715	20
796.313	106.935	33.9542	14
803.387	65.1118	9.54446	16
806.541	77.231	22.6066	10
808.772	100.238	19.2156	25
817.311	77.1138	20.5213	16
817.311	109.426	14.4673	20
819.541	138.057	37.7801	6
821.389	95.5749	27.1345	11
825.85	68.4135	16.3802	14
826.774	106.598	25.0767	11
828.08	116.234	29.3134	9
828.08	75.6579	17.4423	26
830.311	92.2184	15.5595	14
832.541	72.4802	20.2782	12
832.541	114.34	20.0918	20
832.541	107.711	27.4966	26
834.389	98.3041	25.1683	11
835.313	29.1018	5.89964	29
841.08	118.412	36.8583	20
843.311	130.495	13.2543	20
844.235	54.4609	13.3525	16
845.541	121.295	18.6868	20
848.313	110.363	30.9474	10
855.004	93.7981	14.0454	14
856.852	74.5963	21.4709	8
859.465	94.8309	12.6369	14
860.389	56.576	14.6738	25
863.543	28.8151	5.7635	29
864.467	73.5364	23.118	8
866.156	66.0568	12.7907	8
869.311	53.1646	15.5116	16
873.389	80.5766	22.8969	14
874.313	102.582	16.2009	10
878.774	60.6833	14.2878	8
879.156	53.643	15.6793	15
880.08	58.4359	8.95472	16
881.004	76.8686	18.8637	14
882.311	65.4056	9.26316	16
887.696	117.362	31.1801	9
888.237	32.9668	9.1533	29
896.235	26.5122	6.68886	16
896.235	99.8938	23.7231	25
897.541	84.6834	24.1172	10
902.543	44.4122	13.7901	9
902.543	39.4538	6.74262	9
902.926	85.1168	19.1893	25
905.156	105.823	28.2922	25
911.465	60.7144	11.9751	15
913.696	99.268	17.9729	7
914.619	91.9873	22.8526	15
917.774	50.6306	14.408	9
918.156	40.6698	11.5302	16
918.156	112.657	29.9002	25
923.159	51.0772	14.7416	9
925.006	109.709	34.9693	7
927.619	103.212	23.6936	7
928.926	92.9826	19.1682	25
935.235	115.675	38.0641	25
935.235	69.7153	7.95102	15
936.541	106.122	28.319	25
940.619	82.71	19.1746	15
941.543	67.257	20.2787	25
941.926	95.7273	23.7929	26
941.926	119.27	33.9802	20
942.85	81.9565	25.906	14
944.156	96.199	22.7608	29
944.698	100.939	18.4445	10
946.928	31.9347	3.13873	29
949.541	97.8921	24.4358	25
949.541	97.011	23.5878	29
950.465	110.506	17.5352	25
951.389	90.3428	28.5252	15
952.696	53.3964	17.0516	15
952.696	84.1458	26.2965	29
953.619	123.349	27.5856	25
954.926	116.183	31.9741	20
960.311	106.99	34.1991	20
961.235	102.288	27.1084	26
967.543	96.5982	23.7126	25
967.543	90.6556	28.4399	15
968.85	76.7355	22.7729	20
970.315	83.1484	23.2396	17
971.08	99.6915	17.8224	7
972.387	34.4943	6.56996	15
973.311	114.162	31.6422	20
974.235	72.3841	5.93948	15
975.541	102.304	31.8192	20
975.541	97.9654	20.606	26
978.313	71.2051	13.3215	14
978.696	119.624	21.6853	20
979.619	124.121	27.1225	25
980.543	101.621	18.5861	10
980.543	59.2859	17.5432	16
982.774	35.7857	7.44334	20
984.08	87.5474	22.2734	25
987.776	33.5991	9.03765	29
989.465	93.1107	25.0654	25
990.772	37.5622	10.9813	15
991.696	105.033	24.6694	10
994.85	108.803	21.8701	10
996.698	70.8402	22.3107	25
996.698	60.4807	18.012	11
1003.39	78.4346	15.9142	15
1004.7	90.8404	22.7206	20
1004.7	91.8435	24.1878	25
1004.7	96.036	11.854	7
1006.93	106.587	30.2454	29
1006.93	115.903	31.8304	20
1010.08	83.6965	20.3969	25
1010.08	88.4379	22.0291	25
1012.31	122.421	39.7441	20
1012.31	98.9667	22.2328	26
1012.31	50.4362	15.0321	15
1014.16	108.5	31.1115	26
1016.77	42.064	12.979	15
1018.62	68.812	9.94309	15
1020.47	90.0532	17.0196	25
1025.31	124.24	36.2361	20
1031.24	75.2654	16.2342	25
1035.31	55.1227	17.1644	10
1042.39	71.176	11.3167	15
1047.77	75.5706	24.7268	29
1048.16	76.9866	23.2193	6
1051.31	79.948	24.3451	25
1054.47	87.3093	14.7098	6
1055.01	83.1328	15.8984	25
1056.31	114.294	28.6343	26
1063.93	24.9427	5.44362	8
1066.16	88.5632	19.3122	29
1070.62	88.9379	20.0321	14
1072.47	70.3688	21.3688	10
1081.39	87.4995	20.3104	29
1104.23	77.9108	14.6817	29
1107.39	35.0613	11.5557	9
1114.08	88.115	20.4258	29
1115	41.433	12.6312	9
1115	33.2937	8.74733	7
1125.77	85.3502	20.629	14
1128.39	115.588	10.2095	15
1140.62	110.266	35.0477	8
1145.47	94.8475	29.7064	5
1151.01	46.4808	11.6245	10
1152.7	75.2986	15.7081	15
1155.31	93.3749	21.288	29
1160.85	87.5292	28.5202	7
1170.54	116.012	10.3969	15
1176.47	107.468	33.9961	29
1178.7	129.048	11.9814	29
1193.39	121.77	34.3255	13
1195.39	90.2374	29.2996	13
1197.47	124.913	14.1261	29
1200.62	125.067	14.0585	29
1201.54	131.049	11.3304	29
1203.39	99.9959	22.1744	29
1207.31	98.5529	26.1661	29
1210.47	126.428	35.0334	13
1211.01	111.255	36.4992	29
1213.78	91.9056	27.3086	13
1218.08	114.947	26.7958	29
1219.55	42.6395	11.7429	10
1224.01	104.448	13.6117	29
1240.54	112.315	36.4007	29
1245.16	46.792	11.9001	10
1283.08	96.5484	31.325	16
1284.16	54.0858	14.7005	10
1286.23	104.117	19.1003	16
1294.39	64.5915	18.1554	17
1302.39	104.88	19.215	16
1305.54	101.892	21.6499	16
1337.85	22.8567	6.75533	17
1341.01	39.143	5.30514	11
1350.85	128.439	33.8628	18
1354.39	32.8937	8.12485	10
1360.7	107.185	30.5466	18
1367.01	46.0005	9.82547	7
1368.85	23.1672	6.56828	10
1374.08	92.6575	21.95	15
1433.7	105.605	11.7685	15
1448.54	96.234	22.8461	6
1473.08	109.877	24.4707	29
1478.24	66.1125	16.042	17
1509.85	104.913	22.2547	29
1511.85	71.2474	21.0413	17
1516.31	87.0789	19.0363	17
1528.01	61.2691	13.6048	17
1528.23	118.344	38.4234	29
1529.7	55.9843	18.254	23
1530.08	94.6705	30.4535	15
1534.16	48.5636	10.5793	23
1540.47	55.8417	13.6885	6
1545.85	31.9807	5.64856	9
1551.62	115.819	4.7773	12
1551.94	107.404	6.95564	7
1552.93	49.1366	12.8793	15
1557.39	111.358	17.8735	29
1559.55	93.0675	28.9834	7
1560.16	51.741	16.437	15
1567.39	22.0982	7.25752	23
1568.31	96.6508	14.763	17
1587.62	58.0658	15.2238	17
1588.39	64.739	16.1026	14
1597.85	21.71	4.57219	23
1611.23	112.745	22.6142	14
1614.93	65.734	18.596	13
1623.47	24.4132	7.30708	17
1627.01	20.831	6.01264	23
1635.55	19.6969	4.75476	23
1636.47	81.7682	25.6016	7
1662.85	27.9263	4.44671	9
1665.08	109.593	11.3996	12
1665.24	32.5278	8.57022	13
1688.47	60.0211	16.0369	13
1690.7	103.801	15.1961	17
1697.39	111.971	13.9379	12
1704.47	46.6035	10.75	11
1707.62	114.847	23.8718	14
1719.47	24.6737	5.90637	13
1722.08	107.635	13.8437	12
1722.63	28.0769	6.23186	13
1724.86	25.2824	6.53837	13
1726.16	83.3118	24.9216	7
1731.55	95.7986	26.5096	12
1750.86	25.1511	5.4492	13
1757.01	91.4674	29.2672	6
1757.55	123.83	39.7648	20
1760.54	136.456	16.8757	11
1767.23	97.1538	27.1656	13
1775.77	49.1852	10.2803	11
1778	91.3705	26.743	13
1778.16	29.247	7.87715	17
1778.55	106.486	15.396	17
1779.47	92.634	28.6517	6
1781.86	46.1701	13.2869	6
1812.54	95.4493	21.5577	13
1828.47	31.2482	9.94773	6
1832.78	94.0872	24.9854	17
1834.08	125.535	23.2137	11
1834.24	94.8106	28.4247	15
1851.32	96.1625	26.7271	15
1880.31	59.3094	17.7157	15
1881.78	67.2101	12.6679	15
1891.08	53.9584	13.6172	15
1892.93	25.2164	5.92214	13
1895.16	105.403	33.3477	15
1895.7	80.4336	22.7329	15
1901.47	58.3705	18.6274	15
1903.54	51.7436	9.45319	11
1917.47	99.7746	28.1774	11
1927.85	109.004	30.6626	15
1928.78	55.2787	14.2166	15
1931.93	97.3121	28.6282	11
1940.31	97.1379	28.9994	11
1948.47	97.4021	28.6152	11
1964.08	89.3716	18.2351	11
1975.78	100.673	30.5849	11
1981.54	49.3638	12.7352	11
1986.16	60.4938	15.0302	5
2006.24	87.1203	16.0716	5
2012.16	72.3934	20.6484	5
2042.4	105.898	30.4407	28
2056.93	46.622	11.1936	22
2094.08	64.4892	17.7208	10
2109.47	86.327	19.2069	10
2130.47	74.9077	15.8846	10
2158.09	113.475	20.5167	28
2161.63	30.0845	7.51707	15
2181.86	94.6819	17.6907	28
2189.16	27.6905	6.23877	13
2189.16	59.4552	18.8491	22
2202.48	89.4159	21.1435	28
2203.08	27.3384	6.63291	23
2203.85	42.5317	11.6454	10
2205.47	87.7261	16.6912	28
2206.24	26.4705	7.25168	23
2210.7	29.3408	8.90611	23
2215.7	48.8905	14.7813	8
2231.63	108.914	23.5702	28
2238.71	81.1025	13.6891	28
2240.24	24.0743	3.50092	13
2242.78	80.4932	13.4813	28
2243.71	84.9083	21.8091	28
2244.63	113.236	20.3497	28
2261.01	41.9003	13.2907	23
2272.93	59.671	19.1463	28
2278.47	56.4728	15.6547	8
2291.09	47.0092	13.5436	5
2300.17	29.2404	6.18746	15
2304.09	47.0578	15.3567	17
2318.24	67.9704	17.907	28
2342.55	45.8455	11.7843	8
2347.55	42.8374	11.7774	23
2349.78	96.9676	28.3977	15
2359.08	83.6485	22.6286	22
2365.01	64.8007	9.16117	8
2381.39	37.5595	10.6861	10
2400.86	50.4721	15.2542	8
2407.16	42.0536	10.8037	23
2407.32	31.3615	7.18737	15
2413.86	44.9391	14.6269	23
2423.7	96.8385	22.4633	22
2435.4	79.8556	23.049	8
2466.4	48.3476	14.0538	17
2466.78	45.5858	14.9585	23
2467.7	104.342	11.4071	22
2481.09	91.5539	25.4983	10
2493.32	97.5634	21.2833	22
2495.01	95.3043	21.0937	10
2513.55	89.9427	21.5002	22
2525.25	38.7894	11.2202	21
2532.16	93.526	28.8964	10
2533.09	50.428	10.7749	12
2550.16	92.8726	23.2146	10
2602.01	57.1447	14.9366	12
2625.78	54.2531	13.4521	12
2636.32	57.244	18.8112	23
2637.47	98.2016	19.118	15
2644.16	61.8495	9.8692	12
2654.55	53.7067	10.0299	12
2676.09	79.6829	24.5699	15
2685.01	54.7323	11.3204	12
2692.62	89.8315	19.0083	15
2693.55	82.2693	26.64	15
2697.08	94.6407	24.26	15
2710.08	57.1554	10.9184	12
2713.24	51.2696	11.3769	12
2738.47	54.4827	13.806	23
2777.47	58.5858	14.7669	23
2788.08	74.1937	23.376	8
2795.86	118.031	30.7947	16
2798.09	58.8414	15.0016	23
2816.31	75.5234	24.3167	23
2818.55	75.3807	21.8331	8
2823.16	75.6319	9.77521	23
2829.86	85.9344	22.8013	9
2831.7	69.9001	17.0877	23
2838.24	69.8627	14.8193	8
2839.16	68.1059	18.3768	16
2841.17	33.9335	7.06081	17
2844.7	119.219	29.1648	16
2845.47	60.8524	17.2065	17
2846.01	69.4538	17.8292	23
2850.31	95.7877	28.8532	23
2862.93	81.0104	22.6775	23
2875.93	64.7906	17.181	23
2888.16	99.6421	21.6172	16
2897.47	81.9398	26.943	16
2917.7	98.1189	21.7215	16
2920.31	68.5495	15.7885	23
2930.7	72.4193	18.8974	23
2936.09	39.564	10.0419	8
2941.41	96.5999	23.5112	14
2962.94	53.1885	10.3921	14
2973.24	73.5857	19.0778	23
2994.33	49.344	10.0598	14
2999.71	54.2391	17.5996	14
3000.32	72.5017	22.73	17
3007.78	65.1722	21.0732	15
3027.94	92.0576	30.3333	14
3120.48	76.6546	23.6395	17
3130.7	101.242	24.8095	17
3137.24	111.684	16.7264	14
3146.86	106.997	23.3438	17
3147.78	97.5402	28.7937	17
3152.47	106.736	13.3365	14
3154.09	114.71	24.2093	14
3169.32	67.8164	14.0935	17
3170.85	109.655	18.8586	14
3171.78	113.894	15.1625	14
3171.93	95.88	27.7938	17
3173.62	102.152	22.4506	14
3174.01	102.075	25.5101	14
3183.85	85.1979	23.9448	5
3189.01	73.4115	13.6897	17
3190.32	103.576	18.6999	14
3198.7	115.745	30.1715	14
3213.16	85.2552	14.8092	17
3216.32	85.5896	14.5045	17
3239.93	124.59	16.0936	14
3263.32	91.9914	8.26632	14
3279.85	117.414	27.2244	14
3282.78	103.143	26.3045	7
3304.55	116.776	26.9259	14
3308.4	61.3016	14.9161	16
3310.31	121.8	30.0523	14
3310.86	102.309	33.5441	14
3318.85	101.339	17.7958	14
3367.7	111.82	29.0293	14
3377.48	59.1568	13.643	16
3403.48	122.941	39.2126	11
3418.71	38.4557	10.0688	6
3425.08	106.263	33.9559	14
3425.08	111.677	33.3912	14
3447.86	129.063	29.6552	11
3499.86	89.0429	28.9067	11
3505.09	80.412	15.6464	11
3507.7	44.4884	9.97506	5
3516.02	83.1281	26.1494	6
3524.94	36.0534	8.42107	6
3545.4	80.4115	15.6463	11
3557.47	86.0898	14.6646	11
3560.79	97.6108	26.7792	11
3561.17	92.9049	30.0225	11
3722.01	51.651	16.7927	24
3760.31	116.2	31.6536	10
3796.48	82.6759	18.523	12
3832.32	82.8293	18.289	12
3838.47	61.8592	16.2921	6
3850.01	116.297	31.6611	10
3853.7	47.8621	14.042	12
3881.39	61.1269	18.1199	12
3902.01	60.2149	19.4687	12
3921.31	64.8192	18.104	12
3936.32	48.0674	13.3523	24
3963.47	64.5076	14.7819	6
3978.48	105.951	29.3388	11
4053.48	126.901	32.3696	14
4092.86	124.983	33.278	14
4118.7	99.8783	21.6617	14
4132.09	99.1016	22.7346	14
4134.48	114.339	33.2642	14
4343.24	91.4493	29.9517	7
4369.4	108.128	19.0572	12
4374.78	102.991	18.84	12
4375.55	96.6431	25.8179	7
4383.16	83.8793	26.7062	7
4392.25	99.7233	25.2872	12
4395.78	109.91	21.7371	12
4410.09	115.456	26.6882	12
4441.47	110.339	27.5083	12
4525.4	60.0414	18.2504	5
4557.1	71.9684	18.0993	16
4581.25	76.8755	14.305	16
4600.02	74.9127	14.6654	16
4609.33	71.4148	7.26175	16
4616.56	70.9643	7.40937	16
4633.48	70.0712	9.33151	16
4668.4	79.4161	22.6456	16
4710.94	82.1673	21.9565	16
4758.86	84.0699	22.3846	16
4809.93	88.6496	21.3376	16
143	83.2514	20.2142	17
148.385	93.9372	24.2068	17
156	78.5997	22.867	5
156.924	81.1691	13.0986	19
156.924	74.0478	13.9757	19
161.385	78.5396	16.4842	17
164.539	85.8203	19.367	19
166.77	91.439	23.3381	17
166.77	82.2165	17.001	17
172.154	82.2165	17.001	17
172.154	24.5608	5.83402	19
172.154	89.1623	19.17	19
177.539	83.2093	20.7581	11
177.539	78.3798	18.5051	11
179.77	106.637	35.0609	8
179.77	61.4767	19.6368	6
182.924	37.3662	10.6256	6
182.924	66.5426	17.2621	19
185.154	118.851	31.7068	17
185.154	93.8472	20.186	17
190.539	98.5565	26.8061	8
190.539	61.8572	20.0761	6
190.539	96.1566	11.3657	19
195.924	71.8072	14.2236	17
195.924	163.555	33.1571	6
198.154	110.273	29.7464	8
201.309	118.816	21.9305	13
203.539	117.058	31.1282	17
203.539	110.495	28.9816	17
208.924	67.4918	16.9005	19
208.924	67.4918	16.9005	19
208.924	67.4918	16.9005	19
208.924	98.5734	19.7456	13
208.924	50.3966	15.9031	14
208.924	114.74	24.5761	13
208.924	94.5584	27.1008	11
212.078	64.526	7.331	10
212.078	32.277	7.874	10
212.078	86.406	25.7822	24
214.309	102.236	15.3474	13
219.693	62.0109	18.0589	17
219.693	74.2934	19.8995	19
219.693	65.1254	20.0665	17
221.924	104.34	12.9981	19
221.924	42.3815	7.081	14
221.924	100.032	16.4083	13
225.078	74.4668	16.2079	10
227.309	74.8182	19.0596	19
227.309	146.097	40.9204	6
229.539	96.6426	17.9294	13
230.463	83.0516	13.1895	13
232.693	96.393	17.4046	13
234.924	83.8541	25.9546	13
237.154	115.721	29.3617	19
240.309	99.2213	21.9493	11
242.539	90.3142	25.4205	13
242.539	89.1129	9.2411	12
243.463	88.749	26.5477	6
245.693	86.7968	23.7306	13
245.693	98.3137	16.2695	17
245.693	76.8634	22.391	13
247.924	106.571	11.8989	19
248.848	84.626	13.2142	13
251.078	50.2175	14.0621	5
251.078	93.4233	29.5154	10
253.309	56.1926	12.0936	16
253.309	110.308	28.3468	25
254.233	65.9764	8.20164	10
256.463	79.5389	14.1406	10
256.463	64.9545	15.4727	5
258.693	43.609	8.93211	14
258.693	99.6135	28.2025	6
260.924	76.2828	23.5186	6
260.924	83.4092	12.4822	7
261.848	77.8099	14.9871	6
263.154	129.855	31.311	6
264.078	110.308	28.3468	25
266.309	120.777	24.296	13
267.233	87.7556	23.9444	5
269.463	39.5537	10.9261	13
269.463	94.3418	16.9866	13
271.693	98.771	14.9081	19
274.848	93.8957	17.6856	13
274.848	49.4228	10.6039	14
274.848	90.6235	16.6088	32
274.848	85.7599	16.5832	7
277.078	75.7153	20.9915	13
277.078	109.334	16.043	17
279.309	106.152	34.6971	19
280.233	54.1767	11.5292	14
280.233	98.584	24.5102	31
282.463	50.4997	10.062	14
283.387	129.592	42.222	31
284.693	85.0926	10.3853	7
284.693	107.522	24.8428	11
284.693	80.7394	26.4228	6
284.693	40.2446	7.94546	5
284.693	129.042	40.1519	20
286.924	62.5382	17.2287	19
287.848	74.0432	10.2166	19
290.078	76.8028	14.5442	10
290.078	113.814	31.7051	19
290.078	95.6328	16.498	11
290.078	71.0212	5.06681	19
290.078	120.974	30.0883	25
292.309	122.324	21.9783	5
295.463	95.3543	26.7531	17
295.463	104.35	23.9615	17
295.463	108.471	30.5488	14
295.463	90.6406	25.1267	13
296.387	139.471	44.5709	31
297.693	92.8839	25.6774	5
298.617	129.819	42.4561	17
298.617	66.1551	18.8097	19
300.848	88.7344	23.1167	13
303.078	101.995	10.1774	8
306.233	94.3868	12.0812	32
306.233	129.524	17.6375	25
308.463	117.219	26.9254	20
308.463	75.9348	15.0349	10
308.463	112.207	32.6301	14
310.693	106.948	30.6909	17
310.693	111.866	20.0741	18
310.693	112.552	21.3435	18
310.693	71.9482	20.0658	18
311.617	76.4878	21.0297	23
311.617	116.799	20.3915	14
311.617	44.775	11.6461	24
311.617	73.9565	10.2138	19
311.617	115.436	34.4266	31
313.848	50.3875	15.0696	15
316.078	100.32	31.3962	20
316.078	117.494	25.7482	13
317.002	74.7431	24.352	23
317.385	66.0717	13.7743	19
319.233	55.4851	17.2089	8
319.233	75.5547	23.323	10
319.233	122.875	38.182	20
321.463	93.8338	24.946	17
321.463	75.0736	15.7231	10
321.463	105.522	31.0372	32
321.463	56.8134	16.234	10
321.463	94.2585	21.317	13
321.463	74.354	22.7748	27
321.463	95.667	22.2725	8
321.463	79.463	17.8937	10
323.693	81.1871	21.1176	12
323.693	111.788	24.3668	7
323.693	38.31	10.2537	7
326.848	98.4026	13.0596	8
326.848	60.6231	17.5587	10
330.002	61.8538	19.9452	7
330.002	135.048	44.2147	17
331.309	72.3668	18.7335	7
332.233	91.2815	10.2109	22
332.233	44.2952	13.5497	16
332.233	94.8319	21.6513	8
334.463	38.4147	9.45652	23
334.463	104.34	30.947	20
334.463	94.3575	21.3028	13
334.463	100.942	17.5732	13
336.693	110.279	20.6846	18
337.617	89.1563	22.752	13
337.617	82.7178	23.0521	5
337.617	124.066	28.3093	31
337.617	57.6306	6.23765	13
339.848	83.5677	7.51041	10
339.848	108.771	17.0044	17
340.772	108.792	23.594	14
340.772	99.538	27.0043	7
342.078	73.7914	22.6426	27
342.078	125.879	30.6965	23
342.078	127.792	38.006	15
343.002	133.439	27.7413	17
343.002	35.782	6.00796	13
345.233	111.316	14.7624	14
346.156	86.9565	23.3977	19
347.463	114.58	34.5029	14
347.463	81.6461	25.4004	6
347.463	86.8734	26.4927	12
348.387	87.6543	24.0649	6
349.693	106.871	24.9682	6
349.693	140.104	13.9063	16
349.693	121.378	37.7627	16
350.617	34.7171	11.2277	6
350.617	144.637	41.4497	17
350.617	126.35	23.9845	17
352.848	39.1007	7.72896	6
353.772	121.362	23.653	7
353.772	115.585	31.3984	10
353.772	123.139	33.4123	10
355.078	93.915	17.9239	6
355.078	84.8528	26.2759	12
356.002	104.4	21.1461	17
356.002	102.926	24.1003	17
358.233	131.484	34.4365	10
358.233	128.849	22.1951	31
359.156	95.5146	17.9773	19
359.539	131.674	21.1344	9
360.463	131.895	23.7363	23
360.463	127.168	30.2071	23
361.387	165.72	43.387	6
361.387	155.291	18.6776	17
361.387	119.581	39.2903	10
361.77	73.9784	14.7402	19
363.617	101.394	19.7533	17
363.617	149.175	39.5493	17
365.848	27.7949	7.47361	10
367.154	109.826	12.8907	18
369.002	162.685	18.4833	17
369.002	118.276	29.9545	10
370.309	103.864	30.0028	17
371.233	84.9935	20.2111	17
371.233	105.562	14.5423	6
371.233	27.7949	7.47361	10
372.156	90.4983	16.0479	19
374.387	95.1266	24.701	6
377.541	36.8291	8.49689	9
378.848	29.7078	4.91837	10
378.848	128.546	22.4353	31
378.848	86.3924	25.0286	6
378.848	88.1382	27.1615	6
378.848	85.8525	7.84124	10
378.848	26.7147	8.29203	8
378.848	30.061	4.96047	10
379.772	88.3235	11.2186	16
381.078	108.523	22.5367	18
381.078	100.248	25.4557	19
382.002	93.5282	27.5222	17
382.002	29.2385	9.49559	5
382.002	134.429	38.2764	6
383.309	103.059	31.2645	17
383.309	123.553	22.0942	9
384.233	106.207	17.7862	10
385.156	116.703	38.2344	31
385.539	137.274	26.4377	9
385.539	117.781	18.7922	18
386.463	66.6052	21.7239	27
388.693	108.866	28.2109	18
390.924	117.621	19.0059	18
391.848	108.022	34.8322	16
393.154	109.735	12.9073	18
394.078	104.131	18.6716	13
394.078	97.0458	28.1545	18
395.002	29.6955	4.43141	8
395.002	71.3973	16.911	9
395.926	27.2503	5.87112	8
397.233	26.1677	6.83502	13
399.463	105.972	33.0103	19
399.463	104.167	32.9605	7
399.463	43.5753	14.1354	7
400.387	70.8234	23.2699	16
400.387	128.574	8.24067	15
402.617	174.036	35.7278	22
403.541	35.559	7.18754	9
403.541	139.041	16.4544	25
404.848	118.243	36.6792	15
404.848	122.396	17.4116	15
405.772	86.0665	18.253	18
405.772	83.1164	22.0468	18
407.078	102.333	24.3085	18
408.002	100.767	24.5294	27
408.002	94.7639	17.5735	11
408.002	93.7536	16.9791	11
410.233	175.624	35.9242	22
411.156	36.3205	6.46713	9
412.463	100.413	25.4103	19
413.387	75.11	22.7351	9
413.387	70.0134	18.9713	9
414.693	64.6919	17.5588	7
415.617	142.407	42.774	15
415.617	104.322	9.5576	18
416.541	97.4087	31.8698	18
417.848	116.603	30.6585	14
417.848	105.714	18.695	10
418.772	158.08	39.2637	22
418.772	59.3826	6.49696	13
419.154	120.427	10.8348	5
419.696	90.3934	21.6744	19
420.078	127.157	23.3993	15
421.002	28.9339	5.25219	8
423.233	112.253	20.8425	23
423.233	170.353	39.9472	22
424.156	75.0304	22.6159	5
424.156	82.2664	22.475	19
424.156	139.856	30.8679	24
425.463	93.9578	22.3716	13
425.463	71.913	21.9703	6
426.387	76.1988	19.9748	27
429.541	43.0565	14.1655	33
431.772	155.751	30.3299	17
431.772	99.5183	16.4749	11
432.696	39.2251	10.9615	33
433.078	127.783	19.0037	23
434.926	94.7485	30.1466	18
435.309	129.499	37.8584	9
435.309	105.521	6.67609	18
436.233	122.051	22.6468	31
436.233	108.346	2.23455	18
436.233	109.946	31.2709	13
438.463	106.931	25.2366	18
438.463	125.493	23.6703	15
442.541	80.9754	13.2389	27
442.541	114.685	31.7366	12
443.848	104.846	6.31891	18
447.002	99.7856	18.2081	9
449.233	29.9304	2.0633	13
449.233	115.246	33.1794	9
450.156	60.1797	12.1518	9
451.463	126.956	23.3048	15
454.617	93.4374	19.8488	10
455.541	110.597	17.9384	17
456.465	70.621	21.0591	17
457.772	109.067	34.3893	12
457.772	47.4266	13.7715	16
460.002	88.5026	28.1176	6
460.002	116.565	28.3076	12
462.233	103.081	22.1117	19
462.233	107.631	34.6306	7
462.233	145.039	38.9738	22
462.233	93.7739	15.0902	18
463.156	41.1149	11.6752	8
463.539	40.3987	13.2099	20
465.387	45.8285	8.21165	8
465.387	104.428	25.8484	24
466.311	105.005	18.9674	12
467.617	104.569	23.9071	31
468.541	86.1031	18.2851	18
469.848	117.88	18.4714	16
472.078	139.976	12.5378	23
473.926	97.1839	25.4718	24
473.926	66.7706	15.6703	22
474.309	88.0287	20.9346	17
475.233	108.31	12.4041	31
475.233	112.608	15.6278	31
476.156	82.4988	22.8288	19
478.387	89.0302	15.265	9
479.311	123.131	34.6124	11
479.693	122.114	16.261	23
480.617	82.0565	18.3982	27
480.617	108.623	6.39513	31
480.617	103.537	6.15893	31
480.617	109.716	24.9742	31
481.541	101.375	26.7766	20
481.541	148.508	18.7399	24
484.696	127.442	29.1276	11
485.078	59.9558	18.2628	10
486.002	109.016	21.8809	23
486.002	91.7472	14.8958	18
486.926	80.1781	24.7114	19
487.309	23.7898	6.87895	8
487.85	109.175	31.1731	23
488.233	139.979	43.5856	22
488.233	38.2878	6.07773	12
489.156	39.7898	11.7796	8
489.156	99.4642	27.6783	14
490.08	107.335	19.6745	12
491.387	43.686	10.4629	8
492.311	60.1934	8.69377	22
492.311	70.7079	9.62679	22
492.693	109.312	15.3841	16
493.235	109.034	30.7288	19
493.617	69.2192	15.7413	12
493.617	63.0624	17.3648	27
494.541	88.381	19.3346	27
494.541	61.2935	9.33783	22
494.541	131.285	21.0705	24
494.541	64.1755	16.4327	16
496.772	88.3287	14.8813	16
497.696	79.9826	25.9598	9
497.696	85.3834	22.9117	9
498.078	44.652	14.5886	12
498.078	115.135	14.2997	16
499.926	112.779	18.418	17
499.926	66.9779	21.8709	9
499.926	84.4591	13.5336	27
499.926	98.8787	26.9733	18
501.233	104.428	25.8484	24
502.156	87.9533	18.4853	20
504.387	85.19	26.0987	8
506.617	120.115	29.5652	9
506.617	92.2677	13.8809	22
509.772	110.1	34.7189	37
510.696	67.1166	6.44909	22
512.002	96.3942	20.2237	22
512.002	75.2389	16.3748	20
512.926	76.4694	25.0435	14
513.85	116.237	30.7143	12
515.156	84.2159	20.6613	16
515.156	87.1922	13.8315	16
515.156	139.99	14.9241	24
516.08	80.9038	22.4466	24
516.463	94.2973	13.3766	11
517.387	107.825	20.1024	27
517.387	112.701	31.7841	13
519.617	51.0455	13.7657	21
519.617	69.9132	19.0298	20
521.465	54.2904	13.0324	7
522.389	94.8353	29.8771	28
522.772	92.2996	28.8402	18
522.772	44.0287	9.47977	12
525.002	71.6814	17.0536	8
525.002	37.1123	6.52219	12
525.002	114.994	20.732	20
525.926	84.0188	26.421	13
528.156	61.9536	9.86152	22
528.156	86.0662	21.9763	11
529.463	24.5821	7.30298	8
529.463	126.578	36.965	37
530.387	104.413	18.749	9
532.617	70.8206	20.0873	20
533.159	97.298	27.411	28
535.772	84.2556	24.2722	18
535.772	93.1126	26.5373	6
535.772	122.033	34.5504	27
537.619	85.2	15.3247	28
538.002	104.666	18.2638	9
538.002	104.363	32.3665	20
538.926	119.36	24.7996	13
539.85	84.4116	15.0576	28
540.233	111.508	24.488	11
540.233	88.6882	21.8375	8
541.156	98.7595	18.2261	9
542.463	46.971	12.5705	20
544.311	96.1121	17.6902	9
545.617	105.027	12.178	6
546.541	131.298	40.5978	13
548.772	97.4379	12.7831	6
549.696	95.3757	25.1728	18
549.696	133.424	43.8421	15
549.696	95.3014	19.9305	20
550.619	46.7014	13.3191	7
550.619	76.012	19.8236	17
551.002	65.2593	20.448	23
551.002	36.5585	4.16958	14
551.543	106.864	33.9809	28
552.309	35.9382	6.18567	16
554.156	86.4232	23.8533	27
556.004	68.0803	16.1916	21
556.387	63.4474	16.9367	27
557.311	69.6057	17.723	16
557.693	111.27	27.7707	23
558.235	44.5582	13.068	7
558.617	96.103	28.4629	20
558.617	93.8983	30.0323	27
558.617	50.5531	10.8331	41
559.541	112.788	29.4276	37
560.465	33.9768	10.1022	28
560.465	33.9768	10.1022	28
560.848	70.8448	17.4029	10
561.772	61.2796	15.3632	23
561.772	133.682	23.3229	9
561.772	117.684	9.88986	27
562.696	82.0714	5.82963	18
562.696	124.388	32.0353	37
562.696	93.7065	16.7976	27
564.002	83.3202	26.0414	19
564.002	103.972	34.1339	18
564.926	91.2684	21.0606	11
564.926	81.6088	17.3922	27
567.156	87.5552	27.6042	12
567.156	96.8873	31.1756	31
567.156	95.4603	28.5759	6
567.156	90.601	20.9542	8
568.463	25.8078	5.56337	8
570.311	80.4499	8.20478	16
570.311	36.611	9.0288	15
572.541	79.3106	11.153	16
573.465	89.2822	14.687	28
573.465	60.1812	14.4877	23
574.389	61.0667	17.9618	21
574.389	66.9688	17.0058	21
574.772	68.938	14.0536	8
576.078	94.1376	28.5719	23
576.619	117.576	28.689	12
577.926	82.3201	20.4239	12
578.85	35.577	9.8219	15
579.233	65.2131	19.7865	12
580.156	32.595	9.3568	15
582.387	99.2011	18.1114	19
582.387	94.3308	15.5925	19
582.387	134.947	14.0775	24
583.311	87.5715	15.0038	12
585.541	104.704	25.3601	27
585.541	120.105	35.6759	27
587.772	111.65	31.1691	8
587.772	96.3154	31.4105	10
587.772	56.6061	14.2608	27
588.696	38.3954	12.1249	28
588.696	84.4859	12.2162	12
591.309	71.2172	21.4445	17
592.233	77.2121	23.1497	19
593.156	38.9117	12.3236	28
594.08	64.99	21.1064	8
595.004	30.6242	8.32458	15
595.387	118.909	28.339	11
595.387	81.5473	23.6869	19
596.311	98.2436	12.7888	11
598.541	56.5415	14.152	27
598.541	65.9246	11.7559	22
599.465	61.8906	11.3698	23
599.848	144.376	25.0177	37
600.389	30.2744	8.09249	15
600.389	67.9366	16.5844	21
601.696	90.7431	21.6195	5
603.926	47.4266	13.7715	16
604.85	75.5162	24.2367	12
604.85	106.64	32.3379	27
604.85	55.1371	17.6316	23
605.233	69.0023	19.4748	10
606.156	100.428	27.9728	10
608.004	87.0215	24.0553	6
609.311	76.8286	9.1388	16
609.693	71.2029	21.431	17
612.465	127.727	30.8589	37
613.389	49.8607	13.6307	18
613.389	30.9718	7.54281	15
613.772	53.2486	17.179	41
614.696	57.9487	12.2589	23
615.078	149.284	39.5938	12
615.619	111.838	26.6042	20
616.926	85.9294	17.8475	25
619.156	101.212	28.8653	12
619.156	96.9481	21.7716	12
620.463	58.4345	18.5367	19
621.387	93.0245	21.7943	41
623.617	77.458	19.4353	10
625.465	72.2726	20.392	41
626.389	99.0558	30.8716	18
628.619	110.252	12.2227	16
629.926	37.1947	7.22877	14
634.004	63.6248	10.8779	17
634.004	27.5335	3.91568	15
634.387	101.724	22.7862	13
634.387	92.7808	27.4426	7
642.926	58.2506	10.4562	23
643.85	72.7261	19.2569	17
643.85	92.0198	17.3277	28
646.08	47.1454	10.0769	16
648.311	109.931	28.7783	37
648.311	70.5654	19.3684	10
649.235	112.411	36.6767	27
652.772	123.925	27.1195	18
654.619	27.2546	4.04269	15
655.002	85.5166	19.3999	15
657.774	100.356	28.4811	18
658.156	75.6655	20.802	10
658.156	94.4825	11.5521	13
660.387	113.366	27.2065	10
661.311	113.837	30.0955	8
661.311	64.9398	21.3932	16
664.465	28.0038	5.99666	26
664.848	151.714	23.4752	37
664.848	69.5512	19.8713	17
666.696	69.878	18.0359	12
667.619	173.859	42.3858	8
668.002	118.448	26.6722	13
668.926	102.422	32.8346	15
668.926	88.8256	16.9067	13
672.08	29.2013	5.44073	26
673.387	90.2199	29.6938	33
675.235	27.6508	3.7371	15
675.617	55.4722	10.3921	12
676.541	95.5928	22.637	12
677.465	89.4041	23.4271	16
678.389	201.757	53.0442	8
678.772	79.9677	18.0689	7
678.772	69.7942	22.0433	5
679.696	25.7375	6.1478	26
680.619	55.5169	12.8976	16
682.85	139.699	45.682	8
683.233	146.024	40.571	12
686.387	36.4197	8.21223	12
686.387	118.78	33.4799	18
687.311	107.278	27.2516	37
689.541	25.7731	5.96105	26
691.389	63.3293	16.9176	25
691.772	32.1479	9.78706	33
692.313	49.8701	10.9234	28
694.002	74.0149	21.5772	17
694.926	48.7808	13.9537	7
694.926	127.256	25.4472	18
696.774	95.8821	27.8758	18
698.08	68.7363	19.026	12
699.387	116.969	19.1145	33
699.387	82.3319	16.2592	15
699.928	107.013	25.0953	20
701.235	84.982	22.6552	9
701.617	75.6819	18.3237	17
701.617	151.153	24.2271	37
702.541	89.0027	19.8543	7
706.619	95.881	11.049	28
707.002	87.2542	28.418	28
707.926	122.659	26.3576	11
708.85	44.3275	13.3442	8
711.08	44.1548	7.87731	16
713.311	117.801	27.8267	14
720.926	112.642	33.9047	37
721.85	39.4328	12.636	8
723.156	113.686	33.5474	14
723.156	33.9277	9.06758	9
729.465	124.174	34.1358	27
730.772	105.644	26.6464	10
731.696	79.2339	25.8848	13
731.696	74.8439	15.682	8
732.619	97.5841	26.9287	14
733.543	75.1871	10.4503	25
733.926	106.885	26.0072	28
734.85	87.0792	27.5438	10
738.387	107.612	34.2678	33
739.311	115.653	32.3345	27
739.311	53.8028	7.62699	20
739.311	126.239	29.288	10
741.159	34.8054	4.66019	14
742.465	45.941	11.8322	16
743.772	136.006	20.7821	37
744.696	48.9745	9.37667	8
746.926	99.3398	17.994	19
746.926	134.626	29.2893	10
750.08	119.691	29.4134	14
751.387	38.2809	12.4836	9
752.311	134.228	29.66	10
754.541	120.883	38.8444	37
755.465	106.269	26.0785	28
756.389	86.6642	27.2208	18
756.772	117.808	25.1092	7
759.002	35.8841	8.18651	12
759.926	74.951	20.7566	13
762.156	78.1375	24.4657	13
763.08	77.2416	23.4192	10
765.311	103.556	25.9573	27
765.311	33.5791	8.69683	9
770.696	82.3723	16.2922	19
770.696	98.5223	19.3479	12
770.696	103.857	25.8377	27
772.926	129.617	27.0344	27
772.926	107.213	22.6978	12
772.926	65.5813	18.3414	21
772.926	123.725	28.0573	27
774.233	134.696	24.0599	7
774.774	55.2079	12.8545	16
777.004	101.666	29.6973	28
780.541	91.3947	27.9875	12
783.696	100.607	20.8832	12
783.696	131.784	29.1575	8
784.619	53.6213	8.72551	22
785.002	94.4806	30.6135	12
785.002	125.003	22.6689	7
786.85	109.107	35.9202	10
788.156	76.5588	23.1901	26
790.387	94.8487	19.411	12
792.617	85.7373	27.4217	12
797.619	43.284	7.12984	14
801.156	78.0769	20.4164	21
801.156	100.326	24.8784	12
802.463	37.551	4.07562	16
804.311	121.629	34.8068	8
805.235	102.534	28.0005	7
806.159	100.393	28.6567	14
807.465	67.3412	12.5623	5
808.389	91.9447	28.1937	28
809.696	86.8659	15.7062	19
810.619	72.1414	13.1438	15
812.85	42.3495	8.55946	18
814.156	77.8062	24.4294	13
816.004	39.4843	5.86328	14
816.004	108.196	32.447	28
816.928	57.8571	18.8285	21
819.541	102.812	25.2016	26
822.313	45.3845	7.87095	6
824.926	107.872	24.9651	10
825.85	42.6579	13.9571	26
826.774	102.907	28.4092	7
833.465	105.247	31.5434	12
840.698	40.4934	11.8357	18
841.621	26.8798	4.2239	15
841.621	39.8236	12.7284	18
846.465	81.2375	18.0859	26
848.313	139.907	31.487	16
848.696	118.137	30.7452	11
853.698	44.143	14.2649	18
854.08	49.4805	10.7136	26
855.004	42.6952	8.59933	18
855.387	37.233	9.80692	12
856.311	86.9232	10.5824	21
857.235	50.0081	16.3754	29
857.235	47.1203	11.5244	16
857.235	46.9328	10.4988	14
860.772	123.839	27.3228	8
860.772	86.8962	9.98554	21
861.313	85.0902	26.5475	15
862.237	42.8062	8.87658	18
862.237	27.2812	6.56144	15
862.619	36.3144	8.07665	14
862.619	104.579	31.5557	12
863.926	102.496	30.1617	15
864.467	43.8231	9.88222	28
865.774	47.0136	9.84865	18
866.156	85.6978	10.9868	21
868.004	61.0485	11.8964	29
868.004	42.6766	13.9737	26
871.159	57.7426	16.3828	29
875.619	42.4871	12.3117	29
878.391	26.1913	6.22237	15
878.774	94.5745	16.215	14
878.774	101.047	13.4329	14
879.156	77.6425	24.5236	13
879.698	45.9302	10.9217	18
880.621	145.947	20.3721	16
881.004	45.2096	11.9886	26
883.235	99.5358	29.7268	9
883.235	47.7127	10.3194	26
884.159	125.039	17.6367	12
884.159	125.965	41.4332	16
889.926	101.779	30.31	15
891.391	26.267	5.05414	15
891.774	105.866	25.3518	9
892.156	53.7441	17.2791	29
894.928	98.9067	31.9234	28
896.776	24.5842	5.47322	15
899.006	109.818	31.6741	15
901.237	44.9397	9.21353	28
902.543	99.7949	22.4685	14
907.004	37.9935	11.071	29
908.311	108.954	25.7361	15
909.776	131.188	33.5192	16
911.082	84.42	27.0581	15
912.772	124.38	15.7648	9
913.313	98.9978	27.8793	8
916.85	35.4549	8.74923	14
917.774	90.8627	13.8607	26
919.08	74.2336	12.1398	7
920.387	133.817	28.543	8
920.928	40.6888	11.5515	36
923.159	83.6837	22.2846	15
923.541	78.1839	23.7033	13
924.082	78.1974	22.605	14
924.465	79.2421	13.9818	7
926.313	79.9826	20.3466	14
926.313	88.0236	19.8404	14
926.696	35.1443	8.35837	14
926.696	101.76	33.031	15
928.543	92.0798	22.3856	15
933.928	88.8922	20.7401	14
938.389	74.1727	15.0561	8
939.313	88.5973	22.4065	26
939.313	109.335	22.3839	14
939.313	81.6943	21.8208	15
940.619	77.8679	21.0835	5
941.926	75.4566	22.442	13
943.391	80.5576	22.658	24
943.391	49.0453	9.59825	28
944.698	94.0594	22.6197	14
945.621	117.048	34.9208	15
946.004	53.2545	16.3982	14
951.006	135.423	37.2496	16
953.237	66.6726	21.4932	6
955.467	85.3205	19.7583	14
956.774	92.0647	29.6026	29
957.698	103.384	29.225	8
958.08	102.019	33.484	15
961.776	47.0617	12.7166	28
963.082	93.0419	20.7	19
965.313	109.99	13.6651	29
965.313	94.4835	15.7915	26
968.85	104.199	23.3238	28
972.928	125.356	35.395	29
975.541	141.918	20.3464	8
978.313	51.7186	11.0979	5
979.619	88.9683	28.5903	29
980.161	114.269	30.7768	26
981.467	105.223	17.914	29
983.156	149.211	10.6614	8
989.082	100.741	22.2514	9
989.082	60.0946	5.49954	20
994.467	128.972	20.5718	15
994.467	96.8417	29.8485	29
995.391	97.2946	29.4384	8
996.156	114.1	22.4317	9
999.311	99.183	26.3463	9
1004.31	105.436	26.6551	7
1009.31	129.969	28.0746	26
1011	82.7777	23.6633	29
1015.08	99.3466	28.9265	7
1017.7	114.471	34.93	11
1019.16	110.811	27.9107	26
1022.7	109.624	31.2682	24
1025.85	130.604	40.5585	26
1026.78	133.239	41.5941	26
1026.78	59.4432	19.208	7
1029.77	116.805	34.9176	11
1030.31	98.6704	31.573	29
1033.85	105.62	33.4186	9
1034.77	104.294	28.6676	24
1037.93	90.4164	29.5441	29
1038.85	122.918	31.7259	15
1040.54	93.5491	28.9665	7
1047.39	44.8793	9.66901	27
1050.93	112.947	30.134	24
1054.08	111.012	31.4297	24
1059.08	143.897	30.0441	26
1060.39	30.7531	9.59229	7
1064.31	137.612	45.4097	7
1066.16	114.028	23.7867	11
1073.23	103.647	28.9765	11
1080.47	131.724	23.6095	24
1083.24	98.8736	26.299	11
1087.7	30.0118	5.61097	8
1088.62	54.9065	12.3797	7
1089	105.983	33.6392	11
1094.01	40.7104	12.8361	27
1097	104.771	28.1724	11
1100.7	100.831	18.5777	11
1102	101.525	17.8537	11
1110.54	118.68	23.894	21
1110.54	93.8613	29.6652	10
1113.16	87.9925	17.0186	11
1117.78	95.1938	17.432	11
1118.16	88.564	21.7586	11
1118.54	71.9157	20.7486	11
1119.08	78.9768	23.7347	41
1123.93	94.8838	18.682	11
1127.08	98.5721	17.2288	11
1129.47	91.8146	29.6555	17
1130.23	134.495	23.5979	24
1130.23	64.7948	21.0519	7
1132.47	105.551	13.3669	11
1137.47	83.7082	27.5513	30
1141.55	44.1254	11.0652	5
1152.7	61.7396	18.959	41
1152.7	110.354	32.8273	26
1154.93	107.003	33.4926	21
1163.08	28.3988	8.22793	7
1164.77	56.6019	18.2928	5
1165.16	97.8902	31.5171	36
1165.7	116.41	34.7529	24
1167	151.384	29.9044	7
1171.62	100.189	30.7284	38
1177.39	84.8187	22.3972	30
1180	119.752	27.1189	5
1189.47	93.883	24.4631	30
1190.77	143.582	24.6594	24
1194.47	98.8978	32.5001	20
1198.39	84.1191	24.7068	16
1201.54	79.0383	23.6025	14
1202.08	81.3521	14.1398	30
1203.01	83.9753	19.932	17
1209.54	111.695	29.3195	36
1212.31	133.523	23.561	24
1213.78	73.3877	6.23396	17
1216.93	80.316	9.93493	17
1217.7	125.475	38.1646	19
1221.78	68.7517	21.0097	18
1222.54	92.1626	23.7563	36
1224.93	89.6147	22.2579	30
1225.7	79.661	22.9567	36
1230.31	101.409	23.5101	9
1231.24	100.924	28.6536	38
1232.93	38.612	12.3149	6
1236.08	43.6349	12.4221	10
1237.01	33.2234	10.8069	6
1240.7	94.0938	27.7997	17
1243.31	90.0069	25.4155	38
1245.16	28.6324	8.07681	7
1246.31	84.9336	27.9393	36
1249.62	101.803	27.5182	38
1251.7	40.513	12.3669	9
1254.08	122.293	24.6768	41
1255.39	118.862	23.4559	41
1260.23	136.851	37.2945	19
1260.62	100.918	22.9884	12
1265.62	82.0232	21.4256	8
1268.77	106.737	10.0842	9
1269.7	99.2598	21.3707	30
1270.08	82.7921	21.9285	36
1271	102.246	4.43257	9
1271.55	30.9995	4.26282	9
1276.55	94.7294	28.7267	30
1279	108.42	21.2631	12
1279.93	125.181	18.8526	36
1281.39	35.7119	6.91907	8
1286.23	101.692	27.5126	11
1286.78	29.7768	3.55658	9
1292	101.283	23.0743	12
1292.16	43.5158	12.0813	8
1292.54	46.2077	11.4284	10
1294.01	102.149	32.2529	41
1297.93	33.8342	9.35445	7
1298.31	80.6088	25.4658	28
1300.54	93.6643	11.1554	12
1302.55	81.2938	25.2644	17
1306.85	123.016	31.1063	16
1308.31	108.985	18.8867	9
1311.31	115.116	29.5714	36
1314.24	103.889	14.5585	41
1317.62	71.4762	23.0101	18
1319.08	116.753	35.5452	16
1319.63	102.672	15.5499	41
1319.85	91.5348	21.981	36
1320.01	104.923	26.1279	17
1321.16	103.296	28.7587	12
1324.47	106.308	27.2802	20
1326.16	126.999	37.1308	30
1327.47	108.437	28.7171	12
1328.39	109.206	29.6757	12
1332.85	111.126	28.6699	16
1333.77	115.267	35.26	16
1335.08	65.127	20.544	28
1335.24	109.217	30.749	16
1344	100.881	14.936	12
1345.08	114.415	12.4718	9
1345.47	127.225	39.7458	16
1346.39	31.7946	6.85782	9
1350.31	133.964	41.8593	19
1351.62	97.1794	22.0844	12
1355.31	102.593	18.4876	16
1356.24	60.5659	17.0295	38
1356.62	123.944	38.8338	30
1359.77	106.895	15.9711	16
1362.16	104.567	21.0123	30
1362.93	108.314	29.8371	12
1365.32	111.594	22.0666	30
1365.54	85.2117	6.79207	19
1369.62	121.716	22.8112	16
1372.39	56.1102	12.1802	6
1381.7	80.3721	13.9245	19
1386.16	100.886	14.9373	12
1393.55	97.8204	19.3132	30
1396.54	42.3879	8.29292	10
1430.54	74.6497	18.074	19
1448.54	46.4116	14.9796	16
1465.62	87.8401	18.7124	5
1480.31	91.2403	16.8647	12
1492	81.5744	26.2966	8
1516.7	42.527	8.08788	10
1517.62	82.4164	25.3994	13
1534.16	29.0982	9.11855	41
1545.85	49.3623	13.1881	19
1548.24	84.1083	24.447	19
1562.39	60.4903	18.5871	9
1566.85	79.0495	25.5961	8
1570.55	74.3298	23.1597	20
1587.47	78.7526	25.5579	8
1595.62	36.4362	7.39109	5
1605.47	69.7804	16.7804	6
1611.93	85.578	22.846	19
1612.7	85.0586	15.7071	38
1614.39	91.8635	27.7541	38
1618.47	39.8759	10.9198	10
1620.31	87.3445	19.7978	38
1621.24	84.4525	24.1811	41
1627.16	125.846	25.789	19
1631.08	78.513	19.4476	17
1633.31	90.3392	20.4488	38
1637.78	85.3477	25.3406	41
1640.16	114.093	36.321	19
1648.7	79.4534	12.5513	19
1649.47	86.3253	12.7042	17
1650.93	68.5656	19.4469	19
1653.77	62.4119	14.5744	19
1653.93	99.6817	24.995	38
1665.62	114.183	20.4906	7
1666.16	95.6008	24.161	19
1669.16	106.929	30.3842	7
1675.85	63.4587	18.2736	9
1677.7	117.056	17.8981	7
1680.31	83.1623	24.1453	41
1680.7	98.8493	27.4553	17
1682.32	86.8319	15.1047	19
1692.93	117.294	35.2591	38
1695.93	51.8481	12.9958	19
1700.39	52.1712	17.1133	19
1702.39	127.143	29.6668	15
1708.16	62.7874	16.1577	11
1714.31	111.871	29.9219	17
1714.85	56.1837	10.4625	11
1715.23	89.037	25.3343	41
1721.7	85.7516	22.0899	41
1724.16	54.4459	16.6156	19
1732.85	90.6139	20.3819	6
1738.62	74.7793	13.3813	6
1743.08	50.0871	11.7608	11
1750.31	90.5458	20.4532	6
1762.01	118.278	31.826	15
1773.16	106.445	21.5055	7
1778.55	133.015	26.2258	38
1780.01	60.0812	12.9914	11
1780.78	99.7348	18.3714	20
1781.7	73.6568	19.5434	19
1782.08	52.0974	15.3513	11
1785.78	101.695	29.8403	8
1786.54	96.2773	25.2655	41
1788.39	93.8668	29.8231	9
1796.39	29.4476	8.68072	19
1798.24	86.0311	27.6811	13
1802.86	53.0937	13.5815	11
1806.78	97.5319	16.6229	7
1811.94	85.5643	26.3696	41
1819.01	95.3558	28.4398	41
1822.16	98.493	27.007	41
1825.32	65.0859	15.6136	11
1828.47	91.7075	29.137	41
1837.62	111.025	35.7411	20
1837.78	92.3369	26.1356	17
1840.77	98.6872	28.0706	41
1843.55	65.9232	15.3086	6
1844.09	96.435	20.0968	5
1845.78	71.5128	18.0541	9
1846.16	111.609	17.9653	41
1853.17	85.2167	26.8065	41
1853.77	31.1591	7.35535	19
1854.7	96.5164	20.0443	20
1858.39	104.969	16.5801	20
1858.78	94.186	21.6335	15
1861.39	113.526	34.029	20
1862.47	165.115	38.6419	9
1863.78	150.864	46.5017	9
1873.08	97.6415	29.1637	15
1874.93	99.4435	20.9704	20
1882.55	93.9907	29.777	9
1882.55	119.293	37.8609	5
1885.32	44.018	9.17174	9
1888.7	83.725	23.5492	19
1890.86	102.669	19.7633	30
1893.86	45.6048	13.763	11
1894.62	97.9284	23.5378	16
1899.08	85.2281	27.2188	10
1900.39	84.1741	10.6493	23
1901.47	148.123	47.5554	9
1904.63	159.979	41.3094	9
1913.77	82.0655	15.8556	17
1914.85	107.027	21.225	17
1918.39	110.454	21.4648	17
1919.7	107.796	25.3042	15
1919.7	100.459	27.2565	10
1919.86	69.1764	20.2756	19
1920.01	93.5144	12.3068	30
1924.32	105.378	20.5807	17
1924.86	104.317	34.0711	41
1926.01	70.9732	22.1318	23
1926.39	79.8765	14.9666	23
1928.24	72.889	23.2784	10
1931.23	73.8413	18.442	17
1931.93	96.7432	25.0153	17
1937.16	32.7151	5.76892	19
1937.48	109.864	15.4283	30
1937.7	83.2795	25.8532	7
1939.01	84.6427	22.3257	9
1944.93	113.217	26.1672	41
1945.7	101.199	23.0629	17
1946.62	102.868	33.4444	13
1947.93	84.0272	10.8716	23
1951.47	93.487	9.29619	17
1952.01	102.308	25.4392	16
1952.93	74.0817	13.6103	5
1954.4	57.3554	10.5568	5
1959.4	54.1737	11.459	19
1961.85	71.5375	22.7829	23
1962.78	91.0448	24.9357	15
1970.39	31.9632	9.38572	21
1973	119.169	28.7269	16
1975.78	100.161	11.1955	13
1978.39	63.4107	17.0082	23
1978.71	112.239	16.2092	30
1983.77	74.7587	17.7413	23
1988.93	99.5978	24.9757	21
1989.16	84.4776	20.8999	17
1989.86	76.6897	14.5067	14
1995.78	97.358	17.3623	30
1996.39	110.209	10.7176	16
1997.7	106.622	12.5592	16
2001.39	96.6986	31.8804	30
2002.16	95.4779	30.7857	17
2009.01	88.1894	23.8416	13
2009.55	75.1839	15.5688	14
2016.47	121.365	29.2516	16
2017.16	75.2694	19.8524	11
2017.39	55.5614	8.4773	23
2018.47	82.4568	17.825	14
2023.47	58.8812	17.1322	19
2024.62	107.045	12.9883	16
2025.7	48.2464	15.2024	10
2026.31	131.594	38.8303	16
2026.85	103.846	14.0801	13
2029.24	78.0499	16.3371	11
2029.78	108.282	23.0908	30
2031.47	92.4337	21.8057	13
2033.7	93.5384	20.2345	13
2036.16	79.5983	20.6266	29
2037.08	116.026	35.7748	16
2037.24	80.8996	12.3606	15
2043.55	82.8872	26.1876	13
2050.08	82.2975	21.1853	29
2054.32	33.8819	11.026	13
2055.47	78.1386	23.1674	19
2055.62	60.6594	18.4821	12
2058.55	107.292	21.6794	30
2061.39	60.0543	19.2264	23
2066.39	86.2464	22.9008	14
2068.85	86.9949	21.4236	29
2071.62	82.6227	21.7283	29
2079.93	87.269	26.5135	8
2082.16	103.423	17.7252	21
2085.32	99.8068	27.9261	30
2093.32	53.5809	9.27692	15
2096.31	81.5915	16.5739	26
2096.47	83.2173	15.1867	15
2100.01	74.3604	20.1221	6
2103.93	50.9509	6.36184	23
2106.16	76.1196	10.1963	26
2113.39	89.3059	26.3171	13
2117.85	55.1535	16.8464	8
2117.85	75.3841	22.5647	26
2119.32	94.9338	23.0368	29
2123.4	79.7481	25.5898	29
2124.54	75.1171	9.15151	26
2125.63	90.6471	24.8772	29
2127.47	80.4651	21.8914	11
2134.01	58.6071	18.0255	8
2134.55	122.822	18.7871	15
2148.85	101.549	24.2737	29
2154.46	84.4572	22.9835	29
2158.09	109.424	22.3849	30
2159.08	88.9165	17.3711	29
2163.32	106.962	23.4078	30
2169.47	64.1199	17.5735	8
2176.86	99.9165	27.808	30
2179.86	86.9854	15.4041	14
2185.08	77.5857	4.64729	26
2186.01	81.3504	26.3353	26
2190.47	75.8273	23.5309	7
2196.55	54.913	16.8668	9
2196.78	36.2058	6.08921	24
2197.7	119.988	15.2227	15
2200.47	60.5094	18.526	12
2200.63	56.1235	15.4796	9
2202	89.3323	18.7278	29
2203.47	73.8886	19.1842	24
2206.24	124.932	15.8706	15
2206.62	89.997	23.5132	29
2208.63	51.6448	14.5095	9
2212.32	84.9525	23.3945	30
2213.09	77.3549	17.5236	11
2214.55	101.96	33.4192	10
2214.94	69.47	19.3675	9
2221.85	92.9817	20.9074	5
2223.7	93.0033	29.3581	21
2224.08	100.187	23.1765	29
2226.31	103.684	21.4308	29
2226.31	104.98	22.3829	29
2227.24	98.7688	25.8224	29
2227.24	97.4802	24.5798	29
2229.47	111.641	23.4391	29
2235.78	83.2884	24.8291	26
2236.16	102.494	22.4741	29
2239.31	63.6276	19.5387	24
2249.54	84.5252	13.139	29
2251.93	90.4586	16.7003	29
2252.09	56.764	12.1368	9
2254.7	101.208	19.203	30
2262.16	66.8133	17.5469	24
2277.55	80.7763	8.48829	14
2278.31	85.7588	20.8009	14
2279.62	99.703	25.7593	29
2282.01	99.4036	13.4365	29
2282.77	61.6661	11.83	24
2284.62	68.8878	17.3574	26
2291.85	105.122	22.9659	30
2297.08	95.3844	22.6729	29
2309.63	109.803	21.8538	30
2321.39	61.9135	20.2216	26
2325.09	89.3098	22.1878	30
2326.78	72.3511	21.8397	26
2336.62	62.2581	16.7257	24
2342.16	77.2345	17.4764	11
2343.09	50.9966	16.5932	12
2352.39	75.4918	20.617	26
2355.93	86.0945	21.3424	26
2357.62	113.679	29.5783	19
2357.78	55.139	16.9464	14
2361.7	62.4551	12.9967	24
2362.24	79.3874	9.68335	14
2364.47	90.6006	25.0555	7
2366.32	101.389	30.4775	26
2370.78	106.354	28.8249	26
2389.86	112.954	19.5341	30
2393.24	23.4081	5.767	27
2401.62	64.3989	12.9375	24
2403.63	93.1127	18.2063	30
2404.55	32.4549	6.73308	19
2409.01	54.6028	17.5894	13
2410.32	60.5556	15.4599	13
2418.7	80.597	10.1624	14
2421.47	71.8715	19.3693	11
2425.17	67.6938	20.0131	13
2428.16	71.0403	20.5321	11
2428.32	34.5338	4.63948	19
2446.32	102.497	24.0056	30
2453.78	48.4764	8.2018	5
2456.39	118.494	38.9475	6
2466.01	99.9314	20.7969	30
2472.71	34.8564	4.77225	19
2485.55	99.4878	13.4661	5
2485.93	108.904	25.3859	7
2497.24	43.8983	12.856	27
2504.09	34.1623	4.72835	19
2508.01	104.48	29.2549	5
2521.78	98.7428	24.3769	7
2532.16	120.321	36.897	9
2550.16	101.968	19.0388	9
2559.25	31.032	4.56541	19
2568.17	29.0937	9.25023	14
2586.55	61.0967	18.633	14
2595.7	33.8166	7.10354	8
2600.16	81.1047	23.1951	24
2600.48	76.5846	20.1827	14
2600.48	91.5829	18.2039	9
2606.63	65.4342	10.8587	14
2612.39	116.502	34.4031	5
2615.39	85.8508	25.0965	24
2630.17	40.6892	9.96071	19
2630.55	36.3431	9.34466	19
2641.39	76.6689	24.8638	24
2644.48	38.9527	9.84547	19
2646.77	85.7528	19.7325	24
2653.02	40.5026	10.092	19
2654.32	111.173	25.0709	14
2669.17	46.5766	12.5413	10
2673.09	41.3756	13.4266	14
2683.54	66.112	19.5053	24
2685.71	105.932	24.9059	14
2688	90.847	13.2301	24
2695.55	104.737	27.2547	14
2696.54	100.634	29.2997	13
2698.77	66.3429	19.1647	12
2700.01	103.914	29.347	14
2701	68.6469	14.3292	24
2701.93	104.532	26.6634	13
2711.77	64.0659	16.3085	12
2714	80.1971	15.5287	24
2717.32	90.6756	28.1194	12
2718.08	64.3722	16.3936	12
2726.94	116.634	13.5048	14
2729.78	64.5208	16.3006	12
2730.25	68.2285	21.4758	7
2740.55	81.22	24.6455	13
2742.39	79.6355	16.0081	12
2743.16	111.009	24.7604	13
2749.08	68.1744	20.5703	12
2759.31	72.2189	13.1141	12
2767.79	91.4466	18.2737	9
2774.54	111.096	24.7073	13
2785.63	87.279	27.7974	14
2818.55	97.558	24.901	14
2836.86	44.7624	12.5459	10
2837.85	51.5833	16.616	7
2840.24	65.1625	11.2686	14
2880.01	95.7318	25.559	14
2882.4	85.8284	26.4492	14
2913.56	77.7741	12.1272	9
2924.01	96.7736	26.5029	14
2988.25	115.203	31.5251	13
3036.01	52.6659	16.8065	7
3043.94	55.2455	17.8282	20
3056.02	54.0156	17.3398	20
3057.48	34.6043	8.11447	20
3077.4	94.5324	27.2963	8
3137.55	98.6091	25.0736	13
3172.32	54.2897	14.9997	7
3214.25	84.0861	19.0864	8
3222.09	75.9055	18.4353	13
3224.09	88.5926	13.565	13
3237.48	77.8458	17.981	13
3237.86	75.5736	18.408	13
3246.94	74.8853	15.5214	13
3259.56	53.8871	16.0554	20
3367.63	61.5274	19.4159	20
3393.48	103.174	32.7974	14
3395.32	80.4816	23.4696	11
3490.4	82.1259	22.8786	11
3491.87	62.742	19.7611	20
3497.48	62.9073	12.0134	18
3499.71	59.9912	11.2663	18
3524.4	58.0689	7.78417	18
3532.01	66.1068	12.4059	18
3541.09	90.3352	17.3689	11
3542.4	59.3684	6.2337	18
3547.85	110.584	33.949	9
3555.02	88.968	17.8613	11
3565.41	102.014	32.8223	14
3566.55	71.6132	13.0619	18
[truncated: 1,996 more rows]

## Sheet: phalloonly
148.385	104.885	30.505	10			11358	98.8035	19.9233
148.385	86.4525	20.3655	10
148.385	88.2442	20.4334	10
153.77	82.2758	12.8253	14
161.385	50.5498	8.00752	10
164.539	34.4138	10.7727	13
166.77	104.183	30.8547	10
166.77	116.859	15.4133	10
167.693	79.888	19.44	5
174.385	129.134	23.6697	13
175.309	73.5363	21.319	6
177.539	73.6486	17.5479	7
177.539	60.9091	13.5567	7
177.539	91.3034	25.6767	11
182.924	71.6637	20.8245	12
182.924	94.3623	27.6615	12
182.924	120.742	15.4868	17
185.154	119.865	25.8251	31
185.154	123.542	21.3222	31
187.385	52.9897	4.54837	10
188.309	121.275	14.9738	17
188.309	121.275	14.9738	17
188.309	98.9964	11.1576	27
188.309	101.584	31.4461	7
190.539	76.1923	13.7419	10
190.539	116.667	14.6831	6
190.539	95.2294	19.8025	7
190.539	117.461	15.3078	17
192.77	107.137	19.6473	5
192.77	75.5829	20.3853	7
192.77	126.526	20.9704	31
192.77	134.331	21.4051	13
193.693	92.7122	27.8943	12
193.693	105.793	15.8431	27
193.693	71.2178	21.8476	9
195	132.394	22.78	13
195.924	34.4138	10.7727	13
195.924	60.6158	12.2204	12
195.924	103.075	25.1043	7
195.924	63.8637	13.1367	12
195.924	87.7534	20.4263	12
195.924	85.0005	18.4254	14
198.154	136.218	24.9736	13
198.154	102.124	17.8135	10
198.154	70.7348	20.3982	10
198.154	119.795	30.4558	13
199.078	109.968	14.0429	27
200.385	79.2783	18.3583	17
200.385	136.3	19.47	13
201.309	126.18	16.4748	17
201.309	91.5919	14.9096	27
201.309	105.764	32.7371	26
203.539	60.2444	17.6053	12
203.539	103.064	20.9191	12
203.539	111.445	4.76869	17
203.539	77.0237	20.2816	7
205.77	100.189	26.2215	6
206.693	37.4302	9.8877	9
206.693	95.7366	21.0304	6
208.924	87.6005	18.2289	27
208.924	32.4446	5.2446	12
208.924	103.79	13.5346	17
208.924	107.345	22.3507	11
211.154	113.46	23.7247	6
211.154	106.407	8.35613	17
213.385	115.818	13.6306	17
213.385	115.818	13.6306	17
213.385	87.6306	25.2591	27
214.309	62.1559	12.2961	12
214.309	128.114	26.5947	8
214.309	91.4092	24.611	26
214.309	84.7628	18.3333	14
214.309	103.79	13.5346	17
216.539	60.6323	17.576	12
216.539	116.347	14.9018	6
216.539	77.3454	12.8387	27
217.463	96.4806	21.9187	6
218.77	86.6858	17.4063	7
219.693	107.501	32.6406	26
219.693	103.94	16.1818	6
219.693	115.628	22.3955	13
219.693	106.104	26.0508	7
221.924	117.564	14.4303	17
221.924	104.422	12.6593	6
221.924	57.3071	18.6898	10
221.924	138.033	24.6486	13
221.924	95.7232	20.758	6
224.154	121.628	34.3192	5
224.154	113.376	13.776	17
224.154	118.506	28.3453	31
224.154	91.6332	24.3882	17
225.078	77.8839	24.609	6
227.309	84.5786	18.5083	14
227.309	124.749	16.3776	5
227.309	96.2075	31.2056	26
227.309	138.574	30.8144	26
227.309	89.622	29.0047	26
229.539	73.1688	10.9899	12
229.539	84.9777	19.6155	7
229.539	106.171	22.5055	12
229.539	118.365	26.2056	6
230.463	114.821	18.7792	27
232.693	127.676	26.9513	8
232.693	35.4907	10.1275	13
232.693	111.488	20.7316	13
232.693	136.873	25.012	13
234.924	98.9087	30.5897	10
234.924	99.3756	25.1634	18
234.924	80.8239	20.7159	12
234.924	70.7729	12.575	27
234.924	104.116	22.9348	12
235.848	31.4122	8.89644	9
238.078	122.173	35.404	7
239.385	72.9234	9.21076	17
239.385	91.5921	15.4041	7
240.309	104.205	18.8252	26
240.309	113.26	24.7601	5
242.539	103.839	23.7809	12
243.463	101.631	28.43	5
245.693	123.194	16.1543	28
245.693	150.236	43.3397	5
245.693	85.3822	18.8437	12
245.693	110.914	19.2666	22
245.693	107.794	22.5616	11
245.693	115.432	26.1963	10
247	79.8306	25.0204	27
247.924	109.697	20.9291	22
248.848	60.9277	15.6008	12
250.154	97.6503	31.8099	8
250.154	105.644	15.1945	27
250.154	96.4614	19.931	12
250.154	90.5057	12.7174	12
251.078	109.392	29.5405	5
251.078	97.6965	23.7044	13
251.078	113.408	26.0112	12
251.078	105.552	33.3401	11
251.078	105.037	32.9362	11
252.002	84.6201	7.23703	17
252.385	83.4213	26.3989	27
253.309	100.616	18.3499	12
253.309	116.186	19.5016	28
253.309	91.6986	23.6483	6
255.539	114.786	22.3584	22
256.463	63.3359	15.9105	12
256.463	96.1846	23.0081	19
257.387	127.96	37.4999	17
258.693	115.862	24.2267	18
258.693	109.39	24.8419	7
260.924	115.825	25.6118	12
260.924	102.124	17.8135	10
260.924	96.7557	19.1272	17
261.848	113.518	26.0742	12
263.154	134.72	13.7652	6
264.078	69.4585	19.7088	10
264.078	100.752	18.2877	12
264.078	102.641	8.65846	22
264.078	122.667	11.6163	13
264.078	116.875	22.1681	26
264.078	84.8301	18.2724	14
266.309	112.255	27.7175	12
266.309	87.9777	26.0322	10
266.309	130.847	37.1043	7
268.539	112.163	12.3285	8
269.463	129.177	9.06847	13
269.463	121.853	15.0254	13
271.693	73.5274	9.3597	7
271.693	78.65	10.3592	14
271.693	108.51	24.6596	7
271.693	73.0903	15.3737	10
273.924	123.363	21.7015	8
273.924	127.043	40.813	7
274.848	87.5728	22.5942	7
274.848	120.735	15.4601	28
274.848	103.609	17.0206	12
274.848	107.436	25.4166	10
277.078	87.559	15.1231	12
277.078	109.889	24.5641	13
277.078	93.562	17.5272	14
277.078	62.3012	19.9014	10
279.309	104.229	19.403	17
279.309	113.093	20.5761	31
279.309	74.2714	8.88581	12
281.539	32.4252	6.55899	31
281.539	28.5493	6.48438	31
282.463	87.1835	23.0606	13
282.463	94.2138	26.5877	18
282.463	108.007	22.5297	11
282.463	118.2	21.2481	18
282.463	141.76	30.853	26
282.463	88.1991	15.8555	12
282.463	107.55	13.4146	26
283.77	127.517	17.9092	6
284.693	89.7458	22.0756	13
284.693	123.139	13.825	7
284.693	76.7876	11.597	12
286.924	116.497	22.2947	22
287.848	110.846	35.2296	11
290.078	91.5118	26.0858	18
290.078	109.26	31.6231	8
290.078	129.765	42.162	10
291.002	78.3178	10.5196	17
292.309	109.692	16.2998	10
292.309	110.332	16.1256	10
292.309	91.2839	23.85	13
292.309	70.7396	22.3376	13
293.233	101.503	26.0811	26
293.233	150.771	20.584	26
293.233	93.8111	22.622	12
295.463	114.112	27.8123	11
295.463	115.678	21.5159	18
295.463	94.9345	19.4186	14
295.463	97.2319	18.0599	11
295.463	90.9929	27.964	12
295.463	103.009	19.6894	11
296.387	43.2525	13.7036	12
297.693	88.1168	17.1298	26
297.693	115.481	27.3078	27
297.693	104.881	17.9102	26
297.693	110.788	18.1037	10
297.693	97.9347	14.842	22
297.693	87.3126	13.6202	14
298.617	104.434	25.4508	28
299.924	123.455	38.1438	27
299.924	88.5449	22.4731	13
300.848	138.513	29.9423	26
300.848	93.6703	29.7726	12
300.848	45.9012	11.8947	5
300.848	117.007	20.215	18
302.154	99.2234	19.394	27
302.154	89.5699	15.4382	10
302.154	104.066	22.3557	27
303.078	119.126	25.2958	5
303.078	119.114	26.5022	11
303.078	94.9348	25.9845	11
303.078	92.6952	8.76165	17
304.002	50.2569	5.9722	12
304.002	84.7184	26.1541	7
305.309	92.4476	9.66173	14
305.309	121.054	20.8023	28
305.309	105.937	23.4511	26
305.309	94.9296	10.8971	14
305.309	104.474	29.3643	11
306.233	102.413	26.5946	28
306.233	93.9568	8.33283	28
308.463	70.5201	14.6954	11
310.693	55.5005	16.9771	15
310.693	83.1533	18.0701	26
310.693	82.1646	15.7479	11
310.693	103.334	25.2661	10
310.693	128.87	33.5339	28
310.693	113.083	31.7868	26
311.617	84.5659	19.3501	5
311.617	89.3861	27.2071	12
311.617	79.3512	17.3803	12
313.848	120.84	26.2568	11
313.848	111.343	24.8677	12
313.848	97.7755	10.4928	28
313.848	57.0094	7.34498	7
313.848	113.153	18.4512	11
313.848	98.3828	10.4241	22
314.772	104.019	14.3919	10
315.154	93.2017	20.3068	10
315.154	102.849	23.7478	27
316.078	61.8416	19.0039	15
316.078	73.509	17.4484	12
316.078	118.152	29.4367	10
316.078	115.376	19.6798	11
316.078	108.606	24.8898	10
317.002	139.781	11.823	26
318.309	116.86	15.876	11
318.309	114.163	27.7449	27
319.233	112.914	22.3004	26
319.233	105.675	16.3522	26
319.233	115.313	29.1554	11
319.233	148.181	13.3666	26
319.233	117.874	23.2169	26
321.463	108.818	24.571	13
321.463	108.047	32.3001	26
321.463	93.6241	16.1038	22
322.387	118.735	15.6648	10
323.693	120.469	20.5071	28
323.693	114.643	30.041	8
324.617	115.672	23.57	5
324.617	102.036	25.5755	26
324.617	100.604	11.159	16
325.924	96.3171	20.5284	10
325.924	106.48	25.5206	10
325.924	109.099	23.125	8
325.924	109.134	22.3139	27
329.078	62.1849	15.8787	12
329.078	113.04	20.5682	31
329.078	83.943	18.321	13
329.078	67.1273	16.0561	11
329.078	86.6729	17.9608	26
329.078	27.1798	6.53134	6
330.002	104.566	6.45248	16
330.002	143.99	8.39909	26
331.309	99.0129	32.2545	18
332.233	139.014	25.589	26
332.233	86.7912	16.9399	28
333.539	80.1368	19.1366	17
334.463	106.311	18.1158	28
334.463	93.6953	28.6748	13
334.463	129.996	34.2644	18
334.463	118.29	28.0322	11
334.463	40.6439	9.57118	33
334.463	82.7926	14.6046	28
335.387	50.4819	16.0299	33
336.693	108.476	23.5272	10
336.693	108.223	14.6538	11
336.693	87.3995	23.807	8
337.617	93.6378	16.0392	16
337.617	57.6402	7.01571	7
337.617	107.968	22.0288	26
339.848	105.729	29.1775	11
339.848	133.935	25.3697	26
339.848	131.54	24.8493	26
339.848	95.3996	25.5964	28
340.772	123.303	37.2324	7
342.078	106.118	18.2431	28
342.078	105.864	22.5302	13
343.002	87.3656	22.4575	12
343.002	97.5805	20.2996	12
344.309	102.291	29.5666	18
344.309	102.383	23.2032	13
345.233	131.534	24.9898	26
345.233	110.042	27.2507	26
346.156	88.2525	25.691	7
346.156	112.832	11.5564	10
346.539	104.255	21.9481	13
347.463	73.8621	12.7411	28
347.463	111.003	27.3828	26
347.463	89.1177	19.5419	26
349.693	40.4123	9.38785	33
349.693	90.9232	28.8568	6
350.617	89.964	17.6198	16
350.617	89.3861	14.623	22
352.848	86.4623	19.4824	28
352.848	111.653	15.6421	26
353.772	142.3	26.3597	7
353.772	104.478	16.8747	37
355.078	105.686	16.4663	26
355.078	100.369	20.8541	26
355.078	104.766	17.7328	26
355.078	83.7879	14.5573	28
355.078	80.332	11.8856	28
356.002	111.412	10.8927	31
356.002	94.9067	16.6206	16
357.309	101.375	27.7259	27
358.233	90.9195	27.5283	28
358.233	56.5502	10.505	9
358.233	73.4844	19.4443	33
360.463	114.025	20.1306	31
361.387	113.866	29.4659	22
361.387	90.421	23.8649	12
361.387	97.8522	20.3281	12
363.617	110.585	20.7047	26
363.617	87.6618	13.0311	22
363.617	104.256	14.3674	26
363.617	96.3579	25.9587	18
364.924	98.0306	20.7597	36
364.924	106.727	30.8834	27
365.848	74.1267	24.1331	27
366.772	116.968	34.3558	7
368.078	119.485	22.7427	27
369.002	86.5813	27.9721	50
369.002	114.259	14.7589	31
369.002	109.73	10.6999	31
369.002	67.731	18.9292	37
369.002	95.4489	21.848	37
370.309	108.33	15.84	27
371.233	83.2262	13.6092	22
371.233	81.0125	11.9968	22
371.233	79.8076	21.966	33
371.233	94.0948	23.3835	16
371.233	111.745	18.7934	31
371.233	84.2161	15.1536	22
372.156	95.6216	22.8273	50
373.463	63.6916	18.8282	33
373.463	28.6488	7.15445	19
374.387	63.73	21.0057	37
375.311	89.3214	7.4964	6
375.311	79.1133	19.8917	6
375.693	76.6069	23.8528	6
375.693	114.746	26.7145	37
376.617	86.594	11.7794	11
376.617	81.382	22.212	33
376.617	73.5136	20.4142	11
376.617	55.6867	10.5165	9
377.924	92.4385	23.8771	8
380.154	93.2633	27.5926	47
381.078	110.07	29.1543	37
382.002	61.3842	12.1089	9
382.002	86.7975	22.2089	12
382.926	89.6478	25.4483	50
382.926	85.088	19.0469	50
383.309	104.041	21.7971	13
384.233	86.4197	22.5136	37
384.233	100.023	22.4535	17
385.156	111.47	26.6989	18
385.156	108.873	30.3893	20
385.156	52.6321	7.39582	7
387.387	82.8482	17.161	33
388.311	89.5942	22.8479	50
388.311	105.294	8.74457	51
388.693	87.7932	5.29518	5
388.693	26.5181	4.78134	6
391.848	108.628	30.2114	27
391.848	76.178	15.2471	6
391.848	86.5284	22.5566	16
392.772	62.9243	10.6398	9
394.078	39.5514	8.11536	33
394.078	81.5	23.9596	18
395.002	113.606	21.2305	26
395.002	78.3348	24.2612	33
395.926	88.7142	21.6954	12
395.926	105.658	8.20136	51
397.233	76.0412	24.3505	26
397.233	87.4696	21.7641	33
397.233	99.3624	12.4055	37
398.156	74.9067	20.6765	33
398.156	67.9656	21.594	37
400.387	118.252	15.3545	18
402.617	119.839	13.2133	26
403.541	63.7989	10.0122	9
403.541	82.9173	19.0537	50
404.848	35.5752	10.6394	15
404.848	86.0355	22.5001	37
404.848	118.071	35.1682	18
404.848	95.3374	29.8228	27
406.154	84.9901	23.2555	47
406.696	102.343	25.4002	51
406.696	100.341	17.5468	50
407.078	130.437	18.3775	27
407.078	103.493	19.4316	36
408.002	89.1576	25.7377	50
408.926	116.844	25.3053	18
409.309	89.4491	25.0574	50
411.156	60.1982	16.0304	37
412.463	96.2145	29.3649	27
412.463	100.377	19.6161	26
413.387	110.688	10.6222	31
413.387	92.8109	16.4052	50
413.387	121.933	32.9753	18
414.311	72.7336	21.0323	17
414.693	98.6752	31.4536	50
414.693	95.2493	14.9168	37
415.617	126.209	34.6963	13
416.541	66.5231	9.12622	57
417.848	69.9509	18.9351	14
417.848	79.0402	17.1317	6
418.772	94.4032	24.9469	33
418.772	125.95	29.5326	6
418.772	117.592	15.6872	18
419.696	77.661	18.1188	17
420.078	100.823	30.8039	50
421.002	70.5716	17.1462	33
421.926	118.887	18.9297	50
421.926	74.8704	18.4247	17
423.233	44.3053	8.8663	33
424.156	91.8235	23.1623	9
424.156	114.919	28.823	22
424.539	82.2947	16.4881	50
426.387	94.0063	31.0153	31
426.387	89.8771	14.3082	50
427.311	98.3242	18.1266	50
427.311	113.934	26.9224	50
427.693	104.492	32.1098	27
428.617	96.0042	30.0338	33
429.541	118.534	15.0682	18
429.541	62.9893	19.6092	50
429.541	113.313	17.0736	50
429.924	82.1879	26.8436	8
429.924	89.4133	25.0311	50
430.848	123.439	26.3364	9
430.848	96.5141	29.7632	21
431.772	108.489	28.791	19
434.002	121.749	28.9059	19
434.002	128.916	31.3014	13
434.002	116.267	23.1484	13
434.002	94.0485	15.8982	16
434.926	93.2411	23.8422	51
434.926	78.3155	13.5091	50
434.926	85.292	9.56676	19
434.926	120.616	19.6861	57
435.309	98.0433	28.9082	47
436.233	95.7795	28.5442	21
436.233	98.3788	26.4546	36
436.233	109.121	12.5801	37
437.156	93.9181	22.4405	19
437.156	95.2973	23.5942	9
438.08	106.186	10.0011	51
438.463	84.4402	15.9956	26
439.387	96.7447	31.0207	50
440.311	121.371	20.5041	18
440.311	77.0682	13.3494	27
441.617	25.3875	7.72894	6
441.617	94.5004	22.2315	36
442.541	92.9812	26.0209	33
442.541	77.4353	20.4576	33
442.541	122.512	31.1618	6
442.541	82.7282	18.0524	11
442.924	96.6761	24.5299	50
443.848	71.2157	11.6899	37
443.848	95.1949	30.5188	50
443.848	55.4176	14.4274	47
443.848	126.762	37.4904	19
444.772	106.335	24.4306	50
445.696	116.342	13.7393	57
446.078	149.747	31.5087	19
446.078	82.0003	13.5729	26
446.078	129.276	36.378	19
447.002	120.727	33.6197	26
447.926	105.567	27.7684	20
447.926	93.9686	19.218	9
451.08	77.3993	17.8926	17
451.463	111.852	35.8828	27
453.311	96.0442	23.0995	27
454.617	86.0803	22.1422	36
454.617	108.3	30.2804	37
455.541	109.366	20.052	50
455.541	101.539	19.7471	51
456.465	77.8107	24.7943	57
456.465	107.689	28.9133	51
457.772	76.9367	23.0557	47
457.772	132.364	31.5204	13
457.772	93.8516	19.8716	50
458.696	87.5357	14.1961	27
458.696	87.8861	23.6681	37
460.002	59.6878	4.14819	57
460.926	103.356	22.0494	51
460.926	95.1245	25.2962	51
460.926	71.8866	22.219	26
462.233	39.3023	11.7272	15
462.233	116.713	35.5787	26
464.08	80.173	24.2239	51
464.463	124.134	22.9243	27
465.387	66.984	21.6526	27
466.311	75.169	14.7149	27
466.311	100.015	28.6081	8
466.693	119.225	16.9717	27
467.617	62.2163	17.1828	47
467.617	89.2959	21.7919	47
469.848	115.193	18.6566	21
469.848	91.8228	13.7013	33
471.696	88.5081	22.9453	11
471.696	87.4972	22.6594	11
471.696	91.6088	22.0683	11
472.078	94.5962	30.2371	50
472.078	103.02	32.7894	50
473.002	113.403	8.55018	51
473.926	61.9495	6.27324	57
473.926	92.7057	18.3051	20
473.926	99.8712	21.891	51
473.926	100.697	27.3333	9
473.926	72.0003	22.0592	26
475.233	72.6924	13.3701	37
475.233	71.2263	22.3818	26
475.233	130.378	18.5158	19
475.233	93.0679	27.3142	47
476.156	100.963	20.5936	51
476.156	103.423	25.6101	50
478.387	128.132	27.6312	13
479.311	83.7127	26.6571	26
480.617	121.245	36.06	27
480.617	110.637	30.9179	19
480.617	106.649	21.1332	37
481.541	90.9858	25.675	27
481.541	115.211	24.8897	50
482.465	109.56	27.3384	51
482.465	114.722	16.4434	51
483.772	81.7705	18.9696	27
486.002	120.138	37.5471	27
486.002	119.532	17.5336	13
486.002	59.8939	4.09127	57
486.926	99.3006	21.1867	51
489.156	97.4033	16.3181	50
489.156	130.34	30.9112	13
490.463	127.108	22.6751	27
491.387	61.0406	13.739	8
491.387	131.877	29.6352	13
491.387	96.2151	29.9249	33
492.311	99.2168	28.8268	8
492.693	54.1517	11.2186	27
494.541	102.321	21.2017	51
494.541	118.105	22.2911	50
494.541	114.768	24.9649	50
494.541	99.9251	21.7365	20
495.465	115.096	16.3172	51
495.848	117.848	35.021	6
496.772	122.787	26.2446	13
496.772	108.722	15.4532	51
496.772	95.121	19.2134	16
496.772	111.133	23.8255	47
496.772	53.1116	14.5115	57
497.696	88.1339	28.1463	50
498.078	101.647	24.4727	37
499.002	81.3936	23.4565	36
499.002	113.788	15.8694	37
499.926	82.0517	20.1487	47
500.85	92.5164	30.1007	27
502.156	79.6073	20.3575	47
502.156	50.0129	14.8708	57
504.387	99.2023	18.9265	16
504.387	99.2811	18.9497	16
505.693	108.415	32.1246	59
506.235	84.821	27.4124	57
508.465	68.4091	19.7095	14
509.772	93.5048	21.3512	16
509.772	73.5201	16.7776	47
510.696	103.492	28.9969	9
511.078	100.128	28.0833	20
511.078	54.8466	11.8518	27
512.002	91.2253	21.8304	47
513.309	132.01	24.4269	59
513.85	89.1182	27.6115	50
514.233	112.38	20.0385	37
515.156	63.4326	6.62138	57
516.08	85.218	14.742	50
516.463	101.418	25.5924	33
517.387	72.9492	18.8546	36
518.311	98.7574	29.4885	8
518.311	99.0219	13.6527	12
519.617	108.858	5.16992	51
519.617	107.567	21.1339	37
520.541	89.6523	20.8548	50
521.465	111.783	18.4897	51
521.848	52.5184	11.8228	27
522.772	91.5976	29.7752	22
522.772	88.938	22.4212	51
522.772	87.7874	20.3068	51
522.772	110.051	32.4149	37
525.002	123.181	26.252	9
525.926	43.488	12.4854	57
527.233	100.498	13.1421	19
527.233	134.06	13.288	19
527.233	87.6964	19.7762	59
528.156	93.4224	14.902	47
528.156	92.5684	18.2669	51
529.08	109.56	21.2104	51
529.08	113.712	21.4191	57
529.08	62.2286	19.4812	39
529.463	136.266	30.8723	59
529.463	107.564	28.0152	37
531.693	141.46	21.5984	59
532.235	93.6197	30.1598	27
532.235	116.764	13.7632	57
532.617	31.1292	9.56454	39
533.541	80.9246	21.244	47
533.541	98.4961	24.9552	27
533.541	65.5263	19.1706	8
534.465	114.107	26.2339	51
535.772	75.0885	24.4657	22
536.696	74.5604	18.1489	14
536.696	89.173	22.6567	37
537.078	93.0754	28.5694	33
539.85	42.1614	10.1941	57
539.85	47.031	13.7281	57
540.233	89.2984	18.7454	59
543.004	53.8664	13.3091	57
543.004	108.677	24.6299	15
543.387	106.464	24.0522	37
544.311	104.065	21.051	51
544.311	95.1098	22.4612	47
544.311	69.4626	19.1148	27
544.311	90.7993	18.727	57
545.235	103.115	24.55	15
545.617	80.1301	21.2787	59
545.617	125.921	35.0069	59
545.617	89.4119	20.7876	59
546.541	85.8391	12.1632	57
547.848	81.8516	17.1113	8
547.848	54.3522	11.8411	27
548.772	66.2406	14.2442	8
548.772	96.9091	22.1281	15
548.772	96.675	17.9171	47
549.696	101.983	14.7708	12
549.696	97.9075	13.1965	50
550.078	122.063	25.3021	10
550.619	45.5439	11.6514	57
551.926	78.5513	21.6159	57
551.926	113.032	22.7495	15
554.156	68.9746	19.1957	22
554.156	76.5903	21.6592	14
556.004	86.7236	24.1142	50
556.387	99.5023	26.3498	51
556.387	93.6951	27.3976	33
556.387	104.037	21.988	15
557.311	29.4157	8.21318	39
558.235	117.464	14.2404	57
558.235	45.2976	11.8456	57
558.617	111.609	23.4578	15
559.541	95.0473	29.3517	27
559.541	104.521	12.8161	50
560.465	56.8567	12.5354	29
560.848	89.6516	26.0552	8
562.696	80.334	19.9349	47
563.619	43.8266	12.0574	57
563.619	41.6481	12.3701	57
564.002	86.0168	10.3551	51
566.233	93.3947	25.8291	8
567.156	63.8544	14.7929	27
567.156	85.6518	22.807	51
568.08	77.0894	15.158	33
570.311	87.614	24.6759	37
570.311	81.7936	21.074	47
570.311	92.4908	25.328	37
571.617	103.182	15.1421	19
572.541	99.5191	32.3006	37
572.541	98.4753	27.9479	51
572.541	70.7187	19.2388	27
572.541	72.9418	16.5506	8
574.772	37.4822	4.75115	39
574.772	123.384	34.7115	59
575.696	92.8972	11.2009	47
575.696	92.0699	10.8174	47
575.696	100.22	12.5238	12
575.696	92.3672	26.9506	27
576.619	41.0902	12.7516	57
576.619	104.425	28.9584	15
577.002	86.3808	10.5858	51
577.002	103.659	22.7396	37
577.002	125.514	21.2524	19
577.002	107.729	30.4663	50
577.926	65.4533	8.56762	11
578.85	100.886	27.0211	47
578.85	81.7452	25.6653	59
579.233	91.6287	27.7072	8
580.156	94.8344	9.372	51
581.463	115.367	35.3755	50
581.463	96.9126	21.218	37
582.387	84.4846	15.3778	27
582.387	54.5788	14.7884	17
582.387	114.425	24.7786	37
582.387	105.717	31.5233	37
586.465	104.423	26.9147	8
586.465	98.2707	30.2933	15
586.848	123.388	23.0549	12
587.772	85.1265	17.9761	59
587.772	91.7055	24.2045	21
588.696	88.8674	10.8891	47
588.696	111	19.2034	7
588.696	87.471	24.0762	26
590.002	87.2639	28.2679	57
590.002	126.519	20.2315	12
590.002	86.6427	17.0347	59
592.233	87.7412	18.0632	27
593.156	52.6249	16.4991	17
595.387	97.4079	27.629	57
595.387	97.5818	29.2663	57
595.387	104.017	25.6691	33
595.387	64.8763	16.6286	27
595.387	80.3692	7.91551	15
595.387	116.834	18.6789	19
596.311	67.4831	17.0372	14
596.311	79.7463	24.1187	37
596.311	93.1838	25.5528	37
597.235	99.1608	20.1367	7
597.617	85.6844	23.6772	59
597.617	102.578	31.2275	34
598.541	84.4816	22.5348	59
598.541	107.008	29.728	8
600.772	39.9567	11.3524	15
600.772	80.7977	21.0912	37
600.772	32.6089	9.07733	39
600.772	112.565	27.2112	34
601.696	113.221	27.016	34
601.696	92.6905	20.0077	50
601.696	93.6376	25.596	37
601.696	94.9217	24.2315	59
603.002	98.5762	19.4816	33
603.926	125.898	13.794	34
604.85	120.281	33.0752	59
605.774	101.493	20.6964	50
606.156	96.479	24.4188	50
606.156	89.5124	21.5949	57
606.156	120	32.5619	10
606.156	126.039	26.2012	9
606.156	81.3771	19.7946	27
606.156	111.935	25.9604	26
607.08	32.2015	9.53251	39
607.08	103.756	23.4117	59
607.08	98.0794	26.2571	59
608.387	99.9881	28.434	37
608.387	73.8584	19.6189	15
608.387	66.4141	13.9201	18
609.311	93.9732	30.7514	57
609.311	98.8473	29.8875	15
609.311	94.8114	27.1026	37
609.693	102.411	28.8814	50
610.235	134.955	30.7214	59
610.617	110.089	6.23446	51
611.541	86.7164	25.5509	27
611.541	115.55	28.8257	37
611.541	103.57	27.9819	8
612.848	119.245	26.0222	12
612.848	108.754	22.8351	15
612.848	112.492	20.6468	34
615.078	100.826	18.9781	34
615.078	87.7781	8.61325	50
615.619	95.2394	31.0244	22
615.619	83.8366	26.3223	57
616.002	101.457	27.1399	33
616.002	102.566	32.5138	21
616.002	102.606	12.6879	21
616.926	102.739	11.8503	12
616.926	110.77	25.5909	8
618.233	105.327	14.9133	34
619.156	85.7054	17.7879	15
619.156	90.6786	24.8038	59
619.156	88.7222	25.8645	28
621.387	87.4536	15.6526	59
623.235	127.916	38.6353	59
624.159	86.5351	24.4634	57
624.541	121.276	33.8833	10
624.541	38.6865	3.34004	39
624.541	135	25.16	9
624.541	35.2307	8.87776	39
626.389	74.6097	20.4818	57
626.772	98.5701	25.4377	57
629.002	104.063	26.7848	33
630.85	109.13	32.9977	37
630.85	95.7395	25.5885	59
631.233	105.757	16.7303	21
632.156	117.908	20.3647	12
633.08	113.853	26.29	34
633.463	102.135	20.6723	34
634.928	97.6264	23.7189	60
635.311	91.5168	23.6003	37
635.311	96.4503	28.5074	50
635.311	90.5927	25.9291	59
636.235	62.5798	17.1567	39
637.541	101.226	26.5623	11
637.541	102.146	13.5657	34
638.465	104.828	29.3923	37
638.465	71.4464	23.0854	18
638.465	93.7223	30.3524	26
639.772	109.438	23.3065	37
639.772	76.2739	21.9146	27
641.619	45.1724	14.0411	21
645.156	100.337	32.5734	26
646.08	92.0961	24.2963	59
646.08	104.612	33.4684	24
647.387	107.063	25.3249	34
647.928	115.802	25.0926	10
648.311	84.9799	24.0791	57
649.235	115.542	36.3779	15
649.235	85.577	14.5992	50
650.159	99.2281	25.5846	60
651.848	107.496	33.2814	50
652.772	74.6992	22.6404	27
653.696	102.671	33.5903	28
655.926	104.389	32.1977	28
655.926	70.8721	18.9866	27
656.85	89.3317	20.7369	50
657.233	85.4522	25.361	37
657.233	111.542	24.9302	15
660.387	109.38	20.3639	37
660.387	95.1022	27.8552	59
661.311	76.1899	16.0315	11
663.159	91.423	26.8909	57
663.541	74.1905	20.2057	26
665.772	88.0316	27.8278	37
666.696	127.272	15.7856	34
667.619	93.1675	20.3799	7
668.002	80.0076	21.0341	18
668.002	96.3543	28.2205	21
669.85	101.729	21.6347	59
670.233	97.247	22.7383	21
670.774	105.344	34.3778	28
672.463	52.0993	14.8896	51
673.004	44.6145	13.9639	21
673.387	72.8819	22.2538	27
673.928	85.0591	27.0402	57
673.928	120.542	14.3536	28
675.617	103.248	17.1434	37
675.617	72.1612	23.4244	25
677.465	91.8175	26.5834	57
677.465	104.047	15.6387	26
677.465	55.4841	17.1569	28
678.389	51.4493	6.74054	29
678.772	116.993	18.3904	51
678.772	50.9943	11.7336	6
680.619	88.4466	15.8371	50
681.002	92.5663	26.0927	37
681.926	84.355	20.6824	11
685.08	74.8864	20.7256	14
685.08	123.546	16.5082	16
686.387	126.247	39.8172	23
687.311	115.509	28.8281	34
688.617	99.9169	24.318	21
689.541	118.711	28.4977	37
689.541	99.6524	32.4802	26
689.541	110.352	17.2292	11
689.541	98.3145	23.4187	37
690.465	120.719	9.51458	14
691.389	82.4902	11.2296	17
692.313	89.5817	27.4543	57
692.313	115.614	25.1781	10
692.696	97.4319	23.4191	34
692.696	95.1477	27.6834	26
693.619	36.5871	11.7988	14
694.002	95.4682	10.0946	37
694.002	101.524	27.7747	34
694.926	46.038	13.3697	8
694.926	112.579	26.015	37
694.926	82.6246	22.796	18
699.004	83.8789	27.264	57
699.928	120.862	14.2818	28
700.311	94.4095	27.4214	26
701.235	83.7641	20.254	14
701.235	96.0508	19.5978	24
702.541	99.3569	23.2674	11
702.541	70.7167	23.1861	27
703.465	85.8094	24.5195	57
703.848	94.9514	27.9309	34
704.389	102.088	27.746	28
704.772	80.3058	20.8723	18
705.696	86.3481	22.8467	50
706.619	46.2082	13.2811	14
706.619	101.468	30.1562	28
707.926	109.253	29.9475	37
708.85	98.6973	13.9266	57
709.774	115.597	12.7003	28
710.156	133.489	41.5024	23
710.156	102.273	26.6557	11
710.156	122.72	33.1919	23
710.698	70.5761	22.6719	60
712.387	103.891	16.5965	34
713.311	113.428	37.191	34
714.617	138.19	23.6178	23
715.541	100.657	21.9989	11
717.389	45.3897	14.9117	21
717.772	107.499	23.8692	11
719.619	71.2794	19.5724	28
719.619	104.875	32.1187	28
720.002	93.3253	7.97716	16
720.543	74.8797	8.57246	17
720.543	114.112	11.4334	28
720.926	40.081	8.31494	8
720.926	110.24	27.717	34
722.233	98.7287	22.0362	34
723.156	90.4968	19.6147	34
724.463	75.3736	19.2416	34
725.004	99.5556	25.1621	60
727.235	107.169	32.4693	28
727.235	105.038	31.8859	28
728.541	86.5394	22.4419	34
728.541	38.75	6.19429	8
729.465	120.585	31.7395	34
730.772	59.9088	13.0802	6
731.696	107.96	11.5014	50
733.002	69.0407	14.0748	34
735.774	76.2764	18.1388	17
738.387	112.084	14.5992	16
738.387	120.026	37.5949	34
743.389	43.0699	8.2099	8
743.389	86.0442	13.2362	24
744.696	72.8991	20.9215	51
746.002	105.771	21.213	11
746.926	47.3097	12.5302	8
748.233	78.4266	18.5959	34
749.156	87.6797	9.55447	16
749.698	69.498	16.7814	17
749.698	62.189	16.6027	17
750.08	78.2235	15.2326	51
750.08	63.3663	17.6017	51
751.004	101.885	17.2205	50
752.311	108.614	11.5182	50
752.311	118.212	33.1701	23
753.617	101.619	15.9588	16
753.617	104.923	29.3297	44
753.617	94.8682	9.42743	16
754.159	69.2416	13.4028	5
755.082	87.0965	28.6081	60
756.389	66.8185	11.1011	31
756.389	117.347	35.3035	40
756.389	109.373	23.3063	40
756.772	100.633	21.174	34
757.696	88.4992	5.06618	37
758.237	102.015	24.9107	40
758.619	78.6161	16.2815	14
759.926	118.282	37.5393	34
760.85	75.69	23.2431	14
761.774	108.018	27.7245	16
762.156	92.8799	21.2049	11
766.235	103.4	16.7038	50
767.159	113.749	11.0337	28
767.541	111.386	21.8964	50
768.082	95.3474	30.3484	40
768.465	71.3358	21.1053	51
768.465	79.2196	17.679	24
769.389	106.817	28.9719	40
769.389	85.2626	25.324	45
769.389	92.5362	15.1366	37
770.313	131.421	17.414	10
771.619	104.858	26.1928	26
772.543	90.0103	26.4917	40
773.467	105.188	31.7886	40
773.85	72.9501	19.8195	28
774.233	108.303	32.5835	34
776.08	92.4811	6.25102	37
777.004	117.923	34.9187	40
778.311	114.539	21.2999	50
779.617	109.157	31.8855	34
780.541	115.409	17.203	50
781.465	73.8819	22.688	51
782.389	115.092	9.92404	26
782.389	129.049	21.7744	16
784.619	105.014	28.2991	16
785.926	104.644	30.5103	50
786.467	88.2072	26.1364	60
786.85	95.2272	9.46374	44
787.774	52.7498	7.84949	29
789.621	112.256	32.2126	40
790.004	102.157	25.0803	14
790.928	87.5803	28.566	60
791.311	112.029	11.2077	50
792.235	91.4912	13.8448	5
792.235	96.2755	10.1261	37
793.159	79.0049	16.6116	14
793.159	119.709	26.8755	40
794.465	115.229	29.575	14
795.389	109.478	30.049	14
795.389	102.929	17.8638	44
795.772	117.121	11.3713	16
798.543	117.518	30.7777	16
798.926	95.3305	20.3684	26
801.156	118.393	25.2152	10
801.698	93.5926	25.2184	11
802.08	100.617	30.2689	16
803.004	105.536	21.5564	26
803.928	115.253	33.7017	40
804.311	102.968	24.9791	26
805.235	77.8582	24.2752	14
806.159	65.1267	20.4139	55
807.465	110.14	23.0555	26
807.465	102.065	26.2208	60
807.465	91.1141	17.8145	28
808.389	64.8483	20.3065	55
808.389	73.2288	21.888	31
808.772	97.2441	26.9348	34
809.313	83.4893	14.1819	24
809.696	103.647	22.705	44
812.467	99.3185	28.4621	60
814.156	111.026	21.3113	44
814.156	103.703	23.8177	44
814.156	103.812	23.8255	44
816.928	94.4872	28.4582	14
818.235	104.504	11.1618	60
819.159	96.1675	31.254	14
820.082	36.0002	9.35727	9
820.082	109.907	31.8936	40
822.313	99.4616	24.057	40
822.696	85.0867	20.7913	34
825.85	93.8961	17.063	28
826.774	99.0585	27.3244	40
826.774	84.0899	25.2684	18
826.774	122.546	31.1074	14
826.774	121.154	20.9102	28
827.698	83.6452	23.1827	44
829.004	124.216	29.223	14
829.004	89.6944	22.5162	7
829.928	83.1262	22.8606	5
830.852	118.239	25.14	14
831.235	57.2891	8.62757	16
831.235	120.683	28.5481	28
833.465	91.33	19.2444	34
833.465	39.0583	12.4655	25
834.389	83.2891	19.0246	31
834.772	77.3555	23.2765	40
835.696	68.4558	20.3304	60
837.543	96.1663	16.4374	14
838.85	79.567	16.6637	28
838.85	75.1456	15.9531	28
839.774	92.1033	25.7036	45
840.156	92.3442	30.1766	40
840.156	71.3995	22.5874	60
841.08	107.509	35.1619	14
841.621	41.2151	13.2029	14
841.621	115.483	22.1746	14
842.004	114.24	30.7558	22
842.004	118.261	20.1409	18
842.004	113.992	29.5065	28
843.311	69.1418	20.1462	21
844.235	116.85	32.5902	23
845.159	110.774	14.6251	44
845.159	76.6878	22.9854	55
845.159	117.146	14.3113	14
846.465	88.3139	22.8128	34
846.465	67.0895	21.9493	21
847.389	74.8868	20.418	11
847.772	76.8291	18.9217	7
848.313	87.888	23.6038	44
848.696	68.968	22.5724	21
849.619	122.908	22.6297	23
849.619	165.47	42.7146	20
850.543	93.3868	29.036	40
850.926	94.0239	11.9901	44
851.85	110.613	21.0739	18
852.233	82.98	16.6136	22
853.698	110.695	29.343	14
854.08	112.068	23.0383	18
855.387	84.9093	18.8941	22
857.235	94.0406	21.9588	31
857.235	142.07	20.3275	20
858.541	113.403	21.4894	44
859.082	94.764	25.2607	11
859.465	95.0813	28.5904	29
864.467	105.582	25.5326	10
868.928	51.5829	15.3243	31
869.311	111.634	23.7627	29
870.235	66.0653	17.9811	60
870.235	76.2661	22.1038	11
873.389	113.929	31.04	22
873.389	88.7441	19.4319	45
873.772	82.8032	14.9551	60
874.696	104.569	23.8692	60
875.237	48.6235	15.9918	60
875.619	78.7032	25.9716	12
875.619	98.2121	24.2948	55
875.619	86.4971	13.667	6
875.619	84.6891	14.0771	55
876.543	121.892	23.019	18
876.926	93.4977	11.8359	5
877.85	90.2926	23.3183	28
879.156	121.267	39.2372	44
880.08	97.3268	18.6287	60
880.08	114.245	23.5777	18
880.621	104.264	25.1543	11
881.928	88.6605	24.0585	44
885.082	87.7057	21.1593	28
886.006	50.3541	15.6701	60
886.389	63.7259	20.9993	60
886.389	90.8482	19.4207	45
887.313	130.883	16.9574	10
888.619	86.8903	21.2041	17
890.85	106.748	22.787	31
890.85	78.128	25.5799	60
891.391	94.1127	22.9638	34
892.156	97.8808	27.1761	34
893.621	35.9267	9.40302	9
894.004	59.5181	11.6926	29
895.852	45.5575	11.6676	31
899.389	93.2653	19.1079	45
900.313	99.6991	30.7112	34
900.696	107.275	23.3392	29
902.543	100.763	17.7162	18
903.85	130.79	37.1554	20
903.85	67.5986	16.3147	21
903.85	106.155	18.8161	23
904.233	107.792	31.8534	11
904.391	87.8415	24.1165	34
904.774	107.647	26.0412	25
906.08	117.045	14.4459	29
907.004	69.4143	12.4446	28
908.311	72.8409	14.8615	29
908.311	75.2724	21.9547	60
908.311	71.6584	19.531	60
908.311	94.2001	26.6569	22
908.852	74.9947	19.9337	12
909.235	89.1247	23.0183	17
910.159	68.3408	21.1209	55
911.465	124.98	17.2321	45
911.465	109.64	24.4936	29
912.389	116.302	10.4814	44
913.696	67.1723	15.9068	21
914.237	52.8611	16.1251	60
915.543	102.307	17.6318	7
915.543	101.45	13.9239	44
916.85	98.9446	30.9484	23
916.85	66.6387	11.0204	29
917.391	112.78	26.1753	14
917.774	95.5378	25.3354	60
918.698	61.608	16.8686	60
919.08	88.8176	20.2004	44
919.08	103.322	23.1707	60
920.004	90.2537	15.234	45
920.928	106.775	26.9164	60
922.235	116.914	20.1961	18
922.776	75.8144	17.4298	14
923.159	102.288	30.6718	25
924.082	103.242	28.9613	33
924.465	102.485	28.7517	23
924.465	88.7679	23.7403	28
925.389	84.3084	23.7662	52
926.696	87.0202	20.1025	45
926.696	124.239	13.6778	44
927.619	79.8802	17.4825	28
928.161	105.59	23.2516	11
928.543	98.1622	29.2209	45
928.543	78.419	18.271	55
930.774	85.0291	23.2934	52
931.698	102.1	18.6018	28
932.08	103.948	33.7209	60
932.08	116.348	36.3832	21
932.621	95.6379	28.8175	14
933.928	77.4617	20.5617	28
934.852	94.4357	28.9062	14
934.852	42.4156	13.6479	31
935.235	108.036	27.5221	18
936.541	65.4425	18.6426	60
937.082	106.844	27.0441	60
937.465	108.312	18.2829	23
939.313	99.9746	19.1872	60
939.313	105.262	8.097	14
939.696	90.3897	14.7093	29
940.237	97.2561	15.8957	30
940.619	68.8574	14.3299	21
941.543	106.525	32.1513	22
941.543	113.441	21.5693	18
941.926	66.05	19.5891	60
942.467	90.8864	25.7995	55
942.467	81.223	10.5034	24
942.85	112.944	13.6949	31
943.774	110.134	32.5165	55
943.774	73.2588	18.6518	28
943.774	115.097	19.5047	18
943.774	98.8395	30.126	34
944.156	75.9168	11.1408	29
946.004	94.2181	21.2104	44
946.545	106.483	23.8161	11
947.852	87.9841	25.0119	55
948.235	125.215	22.1134	29
949.159	74.2182	18.3779	28
949.159	92.8067	20.6225	44
949.159	99.0806	26.4652	17
950.082	92.8126	24.3317	60
950.465	116.996	14.4787	29
952.313	109.837	12.701	14
953.619	92.4806	11.072	45
954.543	88.8519	21.4891	44
955.85	84.8846	18.5165	45
955.85	89.6385	21.0249	44
957.156	71.8939	19.9908	51
957.156	71.7796	17.2263	7
957.698	129.863	11.6156	18
957.698	121.928	25.4299	18
958.08	102.297	17.3437	23
958.08	103.569	33.8409	60
958.08	88.2417	13.2797	29
958.463	109.885	31.2818	11
959.004	100.762	17.5464	24
960.311	102.341	17.4168	23
960.852	101.841	18.3458	28
961.235	42.8162	12.3377	60
961.235	115.967	10.799	44
961.235	83.6698	22.1962	28
961.776	77.6098	21.1026	23
963.082	111.985	26.3873	55
963.465	82.7665	12.368	13
964.006	97.3127	20.5826	10
965.313	117.649	27.9139	55
965.313	106.355	17.4482	7
965.696	84.9795	12.9432	29
966.619	127.802	18.6052	29
967.161	102.813	28.3472	11
967.926	114.578	17.4178	10
968.467	102.066	22.2078	17
970.315	95.7988	22.7418	34
970.698	112.92	30.4236	55
972.545	84.8818	20.536	39
972.545	108.977	11.5201	34
974.235	104.268	28.4317	34
974.617	105.391	13.4449	11
974.776	94.8737	25.3921	11
975.541	87.9928	21.5381	34
975.541	84.494	13.1264	29
976.465	81.2928	26.4666	60
980.002	74.3694	23.0339	39
980.926	127.329	12.6859	45
981.85	88.8081	27.6992	13
981.85	91.8455	24.7096	60
981.85	75.9147	4.95018	13
982.233	117.662	22.9977	11
983.156	95.5664	27.6804	34
983.698	102.77	18.4684	28
985.004	82.204	15.3346	55
985.928	96.8102	23.36	60
986.852	129.995	36.0823	55
987.235	106.684	29.2432	45
987.235	122.435	37.2686	29
987.776	99.6028	16.599	30
990.389	96.9353	14.1064	29
992.619	132.94	22.0681	29
992.619	87.2329	24.8655	24
992.619	113.037	16.9724	29
992.619	79.2577	23.5505	6
993.543	94.9402	26.2807	45
997.08	113.727	13.8331	31
997.621	127.821	38.7133	55
998.545	36.5051	10.0596	9
999.311	114.473	37.3328	21
1000.23	40.9854	12.32	60
1002.47	112.657	16.4929	29
1003.93	93.8921	24.403	30
1004.7	75.2085	20.279	13
1004.7	111.178	9.39956	39
1005.62	96.5189	25.8352	17
1005.62	107.026	23.5094	39
1006.16	98.1511	22.9925	39
1006.93	81.2834	24.9119	60
1007.47	93.1622	26.1025	55
1009.7	97.9741	31.9012	22
1010.08	109.507	10.043	10
1011.55	93.4358	30.3398	33
1011.93	81.4247	20.454	55
1012.31	65.5291	21.1373	60
1012.31	71.7095	21.894	7
1012.31	100.877	17.8011	23
1012.85	86.3504	13.2694	39
1013.23	102.152	16.7428	30
1014.54	82.3277	21.1085	51
1015.47	112.037	21.8313	34
1015.47	84.1603	22.5217	29
1016.01	95.3212	14.8541	28
1016.93	79.6656	17.0191	39
1019.54	82.9361	12.6337	39
1020.85	43.6644	12.8762	60
1022.16	117.754	11.2353	31
1022.7	109.739	21.2455	18
1022.7	71.2102	21.7935	17
1024	108.939	13.6746	29
1024.93	94.7985	17.8506	52
1025.85	70.3778	16.5109	55
1026.23	114.587	13.5216	39
1026.23	101.335	25.4744	39
1027.16	117.493	25.7214	55
1027.16	102.634	29.589	39
1028.47	87.334	24.8216	29
1028.47	102.107	17.6768	29
1030.31	109.433	33.4589	60
1031.62	115.552	23.7837	29
1032	107.651	21.5908	31
1032.16	90.4355	25.3934	5
1032.16	94.6522	18.5902	33
1032.54	99.4357	18.0922	12
1032.54	101.18	13.194	29
1033.47	89.6234	13.1981	24
1033.85	90.4323	19.9446	28
1034.39	120.42	34.9271	55
1035.7	103.29	17.6431	28
1036.62	106.445	33.0298	22
1037	116.096	12.7436	39
1037	99.3182	18.8763	33
1037	59.5481	5.10707	16
1039.23	101.566	23.3173	15
1040.16	108.135	31.6386	23
1040.7	103.063	11.7376	34
1041.47	116.44	34.0552	18
1041.47	85.4886	21.9062	9
1041.47	130.065	8.86688	45
1042.39	113.54	21.4479	18
1042.39	101.694	31.7753	17
1043.7	112.664	35.3882	18
1044.62	89.9051	20.8406	28
1044.62	109.243	33.6154	18
1045.16	87.7929	14.2806	39
1045.54	113.401	33.1037	39
1045.54	117.153	24.9447	15
1046.85	74.171	17.5558	60
1047.77	91.4611	28.9622	60
1047.77	90.8319	12.0741	30
1047.77	92.3353	14.5371	33
1048.7	94.7768	29.9789	12
1049.08	91.0373	28.9551	30
1049.62	94.0056	30.3736	14
1050	106.5	26.5763	15
1050	114.182	15.9796	39
1050.39	97.9829	12.3417	60
1050.93	103.802	30.9004	22
1054.47	97.511	27.5761	18
1054.47	81.719	22.8059	29
1056.7	78.4424	25.0963	39
1057.62	110.482	22.4291	15
1058.54	115.557	26.7018	45
1058.93	95.1429	30.0832	7
1059.47	110.646	33.9216	60
1060.39	92.074	23.2731	30
1060.39	90.2169	25.4786	12
1063	118.869	27.3008	45
1063	115.139	28.0697	10
1063.93	96.1648	24.7491	45
1065.23	108.996	10.0471	10
1065.78	126.759	35.937	40
1066.7	106.778	12.0908	34
1068.93	116.237	19.6268	29
1069.31	111.653	23.1996	45
1069.7	117.375	25.9649	23
1070.24	80.5824	22.1465	30
1070.62	44.2338	12.154	60
1071.16	59.1691	17.9492	17
1071.16	102.296	32.6457	14
1073.77	90.5664	11.712	30
1075.08	101.041	12.4116	34
1076	88.7527	26.5333	28
1076	107.936	28.4108	33
1076	84.0347	22.1579	28
1076	76.4694	24.3485	39
1077.31	86.4015	21.9062	28
1077.85	122.459	38.8188	40
1078.23	95.2436	20.8063	51
1078.78	100.67	18.4235	28
1078.78	81.7785	19.6231	23
1079.16	131.315	31.2449	24
1081.39	97.9744	14.6681	30
1081.39	107.522	12.7136	24
1081.39	103.834	24.3112	39
1083.24	61.9593	13.4502	30
1083.24	92.8957	30.3154	17
1083.62	110.01	29.9996	33
1083.62	83.9831	22.8292	28
1084	105.566	17.6127	60
1084.16	103.818	30.1527	28
1084.54	112.986	23.2525	28
1084.54	96.3306	29.0268	55
1084.93	101.448	30.1589	30
1085.47	104.809	30.1193	30
1085.85	90.9918	19.7915	28
1085.85	92.5166	11.2689	39
1087.31	135.086	34.4248	14
1088.08	121.86	12.4614	15
1089	86.1407	27.8451	34
1089.55	120.336	15.9967	29
1089.55	110.391	36.3644	14
1089.93	112.723	32.2606	29
1090.31	92.3924	11.1195	39
1092.54	108.153	5.36889	39
1092.7	74.4854	18.8517	6
1094.01	131.367	31.1438	24
1094.39	104.771	17.6559	10
1095.31	106.887	21.0802	45
1095.7	111.527	30.3345	23
1095.7	96.3016	30.9997	30
1096.24	75.7007	20.6327	30
1097.16	96.1229	20.6221	33
1097.93	98.1002	22.516	39
1098.08	96.7628	28.0891	28
1099.77	110.987	22.058	15
1100.16	77.9163	13.5618	16
1102	92.5535	12.2048	9
1102	104.229	31.5878	13
1102.93	93.5713	29.4456	33
1105.54	95.3554	12.3487	39
1107.39	103.214	27.362	28
1107.39	82.1632	15.2698	55
1107.77	79.2525	20.7666	28
1107.93	131.369	27.199	29
1108.31	103.086	27.351	28
1108.31	94.5881	21.957	55
1108.7	105.479	22.4246	52
1108.7	119.305	29.5757	23
1109.24	101.528	22.2568	33
1109.62	87.0656	6.61059	51
1109.62	99.6806	26.327	20
1110	105.205	33.2981	52
1110.16	94.0597	21.4727	10
1110.16	128.97	40.3824	14
1110.93	106.25	7.65034	34
1111.08	101.754	11.858	30
1112.77	99.3066	16.0687	30
1113.16	89.0828	27.1819	55
1113.16	40.1291	5.70675	7
1113.16	92.3238	18.9455	52
1114.08	106.306	25.456	55
1115.55	83.1513	16.4671	6
1117.23	117.827	25.7984	28
1117.62	98.639	31.1922	55
1117.78	88.4352	26.8298	11
1118.54	107.968	14.8236	60
1120.39	96.0058	21.7659	55
1120.77	100.059	28.4109	52
1121.31	94.9077	13.1144	33
1121.7	67.78	20.0939	28
1123.54	96.1844	15.9645	12
1123.93	98.5901	24.491	24
1124.47	47.6304	11.508	14
1124.47	106.675	26.6891	55
1124.85	76.8153	21.0988	28
1124.85	106.38	29.0603	28
1125.77	95.6097	20.5516	15
1126.7	97.4564	16.0466	10
1126.7	115.041	37.2444	39
1126.7	86.5477	17.1831	52
1128.39	92.9302	18.1053	52
1128.93	102.601	18.0806	10
1129.47	93.2247	30.3426	33
1130.78	101.445	22.2406	33
1131.16	121.606	35.3178	39
1131.16	99.3837	27.2153	55
1131.7	85.5228	20.745	34
1132.08	93.3674	12.0399	24
1133.93	95.9258	25.3617	33
1133.93	34.5345	8.94591	9
1136	71.3996	16.5036	28
1136.93	100.685	9.61047	39
1137.08	81.4508	24.5807	11
1139.31	95.3958	16.0955	11
1139.31	98.3584	22.0992	28
1139.7	107.386	31.5198	22
1140.08	64.2266	15.7443	28
1140.08	104.269	17.0152	60
1141.39	69.7411	13.4323	28
1141.93	112.811	32.2039	29
1142.47	99.6634	24.7854	33
1143.23	102.977	20.6845	15
1143.78	115.88	9.9925	29
1144.16	127.461	35.2232	18
1144.54	103.983	5.15784	34
1145.47	105.357	22.3483	52
1145.47	109.346	32.1445	23
1147.85	93.6523	24.2713	28
1147.85	101.216	25.9513	34
1148.62	109.4	22.6886	28
1150.47	111.538	23.8547	55
1150.85	111.89	24.4269	28
1150.85	83.2686	24.6772	34
1151.39	82.5864	17.1424	55
1151.77	114.916	37.5339	39
1151.77	79.0998	17.9517	51
1151.77	96.7676	15.8754	30
1151.77	97.4641	15.5093	30
1154	102.02	23.9367	20
1154	94.1189	30.4953	28
1155.85	90.0709	20.8007	20
1157.16	90.8036	17.21	55
1157.54	101.558	24.7412	52
1158.47	100.803	28.7296	33
1160.31	95.2296	27.6778	55
1161.62	74.6747	23.0207	28
1162.16	127.992	28.9439	29
1162.93	111.791	25.5524	15
1162.93	115.848	18.8536	24
1163.85	76.1687	23.9735	28
1165.16	44.0763	8.55753	7
1166.24	90.7382	29.7375	22
1166.62	91.212	16.6339	33
1168.85	119.873	34.8901	29
1170.16	124.327	7.39233	29
1173.85	82.9869	25.7168	11
1174.24	100.846	25.1542	28
1174.62	117.75	34.7378	24
1174.62	102.09	23.8748	20
1174.62	97.639	16.1252	20
1175.93	78.0508	20.4874	28
1176.08	96.1436	30.7879	22
1178.7	89.4471	23.1755	12
1180	102.918	30.8989	13
1180.39	88.1582	20.4533	5
1181.85	69.8297	18.3044	6
1182.23	98.3997	20.9827	24
1185.39	93.8994	28.2822	30
1187.24	117.967	11.7484	29
1187.62	98.5778	24.2348	11
1193	57.0783	2.33909	16
1193.93	108.579	11.4937	24
1193.93	93.427	27.8846	30
1197.47	105.432	21.8521	15
1199.7	80.0153	20.1558	28
1199.7	85.1119	26.0365	34
1200.62	98.687	28.2711	19
1201.54	87.8667	17.6683	55
1201.54	93.2534	18.725	11
1203.01	110.605	24.5706	30
1203.39	86.3771	18.9246	16
1204.16	84.9997	12.9048	8
1205.08	102.824	16.4557	30
1207.85	81.2931	24.8471	16
1210.08	86.856	17.6043	52
1212.31	117.281	11.4955	29
1212.7	109.292	26.3849	15
1212.7	83.2864	16.3026	28
1214.93	106.185	20.2827	13
1215.85	103.213	16.6352	24
1217.7	91.51	21.8129	12
1218.08	103.799	5.09908	34
1220.31	110.666	23.8561	24
1220.47	53.4042	17.0817	17
1222.16	112.302	15.563	30
1223.08	101.036	17.9685	24
1223.47	87.8894	13.0695	24
1223.47	104.003	19.2746	13
1224.77	102.016	16.15	30
1224.77	100.982	19.3195	13
1225.31	90.7529	27.1097	30
1225.31	92.2494	20.7627	52
1227.54	101.297	20.8895	30
1230.7	108.862	30.6653	26
1232.55	87.1989	19.4182	16
1234.78	87.4112	16.6801	20
1237.01	76.5608	21.2037	24
1238.7	107.676	23.7972	26
1239.62	126.205	29.978	13
1242.39	82.7878	20.0994	23
1243.16	88.2189	28.3098	12
1243.16	115.503	19.2839	26
1243.16	124.283	34.0398	26
1244.08	124.949	30.093	13
1244.08	40.7098	10.3641	7
1244.62	37.4507	6.13357	9
1245.39	112.183	35.6697	26
1245.55	77.2297	5.01906	16
1246.31	122.458	32.4587	30
1248.16	79.3413	18.7064	14
1249.47	93.4556	20.0952	34
1249.47	129.573	35.0981	30
1250.55	50.2309	12.7752	52
1250.93	78.1909	4.53856	16
1251.31	76.1546	19.3765	14
1253.16	69.0516	19.5067	6
1253.54	89.3066	12.0676	14
1255.01	88.222	25.5806	20
1255.01	116.115	24.6802	22
1257.08	95.4058	25.7799	24
1259.31	102.717	21.7391	24
1260.23	99.9065	24.2138	24
1260.78	66.5097	17.8324	24
1260.78	98.5842	27.9245	28
1261.7	79.6442	22.5219	20
1262.08	92.958	24.0693	30
1262.08	81.2783	23.1888	12
1262.24	51.9601	13.2626	52
1262.47	96.4216	22.2617	24
1263.39	122.981	26.8302	26
1264.7	102.759	21.721	24
1265.62	98.0498	24.2612	24
1265.62	97.9775	24.3185	24
1266.16	67.1251	17.4919	24
1267.85	108.564	29.1626	24
1267.85	94.0446	30.7641	14
1270.62	111.101	15.2716	30
1270.62	106.551	18.4922	10
1270.78	53.3751	11.6574	52
1271.39	127.29	29.0958	26
1274.54	119.628	28.3204	13
1274.54	98.0532	19.189	8
1276.77	121.86	26.5908	13
1276.93	79.8707	24.9571	16
1279.16	86.9675	27.9058	24
1279.54	99.463	17.4296	52
1280.85	115.142	31.2006	26
1280.85	55.7917	3.17198	16
1284.55	80.4006	21.7692	12
1285.85	84.3807	19.1786	52
1287.16	89.4918	20.4213	30
1287.16	113.151	21.9791	24
1288.08	89.4505	20.4599	30
1290.85	42.2268	9.12911	52
1291.78	94.325	25.7117	10
1294.93	96.0931	23.1476	10
1295.31	116.561	20.9601	30
1299.23	95.5474	21.2414	24
1303.31	103.67	17.2383	30
1304.24	83.6604	27.0797	24
1304.62	104.395	23.125	19
1304.62	95.9792	18.7849	52
1304.78	74.6211	21.6451	5
1305.93	123.93	34.0914	26
1310	74.3772	22.9383	30
1310	90.3004	24.814	9
1311.31	119.86	34.887	30
1313.54	71.5951	12.4886	16
1314.08	56.9974	18.3937	32
1315.55	100.919	29.6417	30
1318.54	93.2193	19.7975	19
1320.55	66.6231	21.5859	52
1321.31	80.6901	19.6352	13
1321.31	98.0989	27.3388	28
1324.47	109.831	32.6094	30
1325.78	57.9997	17.9135	5
1326.16	101.028	24.9926	19
1327.47	107.325	27.5202	24
1327.62	82.6736	20.9285	12
1333.77	116.682	26.5368	52
1333.77	93.0573	22.7284	9
1334.31	119.952	31.0307	28
1336	87.2197	15.7985	52
1337.31	65.2035	19.8002	16
1340.47	101.185	28.4868	5
1341.01	115.162	25.4181	23
1344.7	99.9844	23.5955	10
1346.77	90.5447	18.7643	19
1346.77	82.4626	13.0503	52
1348.24	108.609	28.6792	22
1351.23	86.277	22.3849	52
1351.78	105.295	25.7194	52
1351.78	110.605	31.5396	23
1352.7	116.562	35.4256	30
1353.62	79.0251	25.9272	20
1354.01	88.1117	28.0102	23
1355.31	105.909	29.214	26
1355.31	83.4149	15.1476	52
1356.62	92.8226	2.55011	19
1357.54	76.1263	22.5132	12
1358.85	94.5383	5.83993	19
1361.08	132.46	36.9414	26
1362	91.8224	20.2098	52
1363.47	38.6818	11.9958	52
1363.47	109.965	25.9024	28
1364.23	97.9142	6.81603	19
1365.16	108.639	34.9913	52
1365.7	85.0411	13.0456	6
1365.7	97.8632	19.3663	23
1369.24	84.3308	19.223	52
1371.08	99.0894	20.8786	52
1371.47	106.579	26.8836	52
1375.16	85.0187	20.2712	12
1378.16	102.633	30.7083	26
1379.08	86.6077	18.5991	52
1379.47	57.9652	11.6886	7
1381.85	117.357	35.0074	28
1382.62	97.1351	26.9345	26
1383.54	98.3427	32.1316	9
1383.54	110.052	22.3458	52
1384.08	34.2731	5.28274	52
1386.7	88.7802	13.2785	52
1386.7	108.344	20.5862	30
1387.24	122.036	33.7447	28
1390.78	117.578	26.5428	23
1391.54	107.582	23.725	26
1392.47	96.9277	26.5629	26
1392.62	111.085	34.1896	23
1393.77	104.699	27.1693	26
1394.31	87.1912	15.9708	52
1394.85	40.01	10.7733	52
1396.93	66.2931	19.6657	16
1404.54	109.508	24.8263	26
1405.62	97.3061	13.2947	10
1408.24	84.6441	19.5517	52
1411.01	103.668	19.3327	8
1413.24	39.381	11.4841	52
1413.62	95.8539	19.8101	23
1427.93	100.663	31.174	9
1431.62	110.341	27.9778	22
1435.16	113.694	30.1494	8
1436.08	32.5973	5.61844	52
1438.7	102.856	23.4608	30
1443.54	72.7801	11.5915	16
1444.08	113.126	27.7116	30
1455.78	115.309	27.9252	23
1458.01	111.598	30.6234	23
1461.93	67.8532	18.8715	16
1477.16	75.0331	15.6853	16
1477.31	74.6854	18.765	41
1482.32	98.1078	12.7292	10
1482.7	32.5514	5.52962	52
1487.7	83.4014	19.379	29
1488.47	109.516	35.1701	24
1492.55	34.7153	6.90913	52
1494.78	77.296	19.5353	36
1495.54	69.7025	18.0866	16
1496.62	127.21	33.0651	22
1497.39	50.2832	16.2561	20
1513.7	91.4678	25.9385	29
1521.16	47.1522	13.5336	20
1531.93	112.19	32.9746	14
1536.55	78.4387	16.0521	29
1552.16	37.5494	6.76197	52
1556.24	102.715	32.3789	13
1557.16	107.808	10.5895	5
1557.93	63.8994	18.773	20
1558.47	76.9164	22.1597	41
1560.7	81.1408	21.7638	36
1562.55	96.9851	19.083	29
1567.93	84.2379	24.4369	23
1573.16	90.1643	24.6594	23
1576.31	94.5753	24.7975	23
1584.85	95.9137	20.1088	36
1587.62	40.179	6.78196	7
1592.47	72.2879	23.1222	41
1596.16	88.9764	25.9694	23
1598.78	38.1943	6.18651	52
1604.54	99.2621	22.9227	17
1604.54	74.0662	13.2931	23
1607.7	97.5877	15.3781	14
1608.24	87.6977	25.0972	29
1619.01	85.1755	18.9144	29
1624.78	77.4296	20.5905	17
1629.4	65.2262	17.7651	10
1633.86	92.2271	26.3204	9
1637.93	95.0287	26.1036	9
1638.7	76.4262	19.5599	29
1644.63	128.426	38.1341	11
1645.39	88.3713	21.099	17
1654.85	86.6465	23.7297	36
1654.85	123.209	24.376	23
1657.47	89.6754	22.6764	17
1660.62	86.6093	19.1511	17
1661.16	56.6977	17.7212	11
1663.01	134.728	36.4932	11
1663.93	46.991	14.8258	13
1667.85	111.46	19.9939	23
1671.39	76.9788	18.9031	29
1673.78	110.441	25.331	23
1676.78	104.12	13.4419	13
1682.7	92.9499	29.1118	40
1682.7	130.137	36.4072	11
1684.01	81.1384	25.9281	36
1686.62	95.5587	15.4353	17
1686.78	109.585	27.1069	13
1687	94.4712	16.4155	23
1688.09	116.097	38.0378	11
1689.78	43.7008	14.1161	9
1692.39	98.5336	30.1141	23
1699.78	59.0131	16.6439	13
1700.16	116.229	37.9825	11
1701.09	69.212	18.481	41
1701.85	71.7729	14.845	23
1702.39	111.195	30.0334	23
1704.47	93.9383	22.3627	13
1712.24	107.07	15.7432	13
1716.32	114.238	27.7323	23
1716.54	104.653	28.9306	9
1717.08	79.1568	23.373	12
1717.08	76.4683	24.4285	29
1717.08	76.2391	22.7492	41
1717.47	108.906	16.7696	23
1720.4	56.0751	17.7944	11
1727.85	81.1734	22.3791	29
1728.01	120.644	30.4296	23
1728.23	103.906	20.288	23
1733.78	94.9991	30.3355	40
1736.01	70.4084	21.1325	41
1737.86	113.1	27.0667	23
1740.85	103.111	25.3947	36
1741.78	62.8561	14.5898	32
1742.16	111.93	34.2568	11
1743.62	61.5151	16.6663	16
1744.16	94.6529	31.1499	32
1745.47	61.1652	14.2991	11
1745.85	99.7884	26.6012	29
1747.16	62.8384	9.09511	29
1747.32	85.951	22.2135	29
1747.32	72.2576	21.6604	29
1748.85	109.257	17.0454	23
1751.78	103.791	18.4225	29
1754.39	56.9529	13.6377	16
1755.7	53.1286	16.7726	16
1760.7	102.979	17.6235	13
1762.01	108.393	32.5118	11
1765	97.0756	19.1471	13
1772.24	78.5324	23.245	12
1773.7	96.7386	26.5117	29
1775.17	85.7086	17.9668	32
1777.24	112.097	20.0144	23
1779.47	91.8366	27.2085	12
1783.01	78.7815	23.0127	12
1786.93	102.704	28.3226	9
1787.08	72.1673	10.6041	29
1788.39	79.5757	20.6217	23
1788.77	76.1993	24.4649	27
1792.47	78.6288	24.3023	12
1792.63	101.348	19.1193	13
1793.39	67.6366	14.4309	29
1797.31	71.0712	21.1545	41
1801.93	68.4738	15.9761	41
1802.31	91.2546	27.4518	41
1802.7	103.812	32.3923	13
1809.39	112.149	12.7084	23
1813.63	60.3182	18.3525	29
1815.31	87.6736	20.8948	41
1817.32	93.4272	19.3341	32
1817.55	94.8125	23.1082	27
1817.7	33.1963	7.02248	52
1818.09	64.4867	16.928	29
1818.85	81.7892	14.8939	18
1819.78	117.661	23.7702	7
1822.16	92.549	28.1691	32
1822.16	104.316	16.0565	13
1825.32	65.9918	19.079	21
1826.08	97.2873	29.2489	41
1826.24	97.5016	28.9861	32
1829.24	79.1157	13.2314	32
1832.93	103.279	21.3454	32
1835.16	66.7853	18.8443	41
1835.93	106.855	33.0538	11
1839.47	81.0173	14.8425	18
1840.39	91.0479	28.0916	18
1840.93	103.321	21.3496	32
1841.31	102.368	21.0395	32
1842.62	94.3716	19.0752	32
1843.7	81.7345	26.3997	21
1846.7	86.4657	22.5526	41
1847.78	108.499	25.908	32
1851.7	87.4698	27.6904	32
1855.24	104.714	17.797	23
1858.55	107.921	26.9478	32
1861.39	108.194	17.4959	40
1861.55	87.1466	28.0699	15
1862.31	81.6475	18.7484	27
1863.24	99.0069	28.9538	36
1864.86	93.4291	19.3335	32
1866.93	93.9042	24.2206	12
1867.31	101.326	30.0252	32
1867.47	81.4248	22.1552	40
1871.78	101.545	31.4172	27
1872.7	92.0521	27.8894	18
1874.01	93.9286	19.8289	32
1875.09	99.3814	13.6523	13
1878.47	113.815	12.2908	23
1882.7	147.211	45.7907	43
1884.39	91.3348	27.2966	12
1884.78	95.3824	22.6745	27
1885.16	110.757	20.8492	40
1888.85	112.712	15.1511	23
1892.39	107.006	21.4464	27
1894.62	104.379	23.2418	27
1896.09	86.1569	20.1041	8
1900.77	73.0312	20.1777	21
1900.93	107.001	10.584	23
1902.24	113.921	23.4571	7
1905.39	130.678	18.849	18
1912.24	37.6349	3.98955	7
1914.31	93.0428	28.9363	7
1917.47	94.3922	21.1356	27
1920.4	146.448	45.6755	43
1924.7	76.746	18.4768	11
1931.93	95.334	7.15965	8
1934.55	121.907	23.4403	18
1935.09	98.7027	25.0497	9
1935.85	92.7212	19.3194	27
1937.32	84.6935	24.0512	32
1937.32	73.8998	21.8356	5
1939.01	116.872	19.1698	40
1939.01	92.6278	23.0675	27
1942.7	94.5588	22.2289	9
1944.39	103.404	32.4336	27
1944.39	87.0493	5.7109	18
1946.24	111.413	34.1424	27
1946.62	94.0728	21.2894	27
1952.01	122.711	27.4613	11
1966.31	133.087	33.2267	11
1967.55	91.7563	22.7729	11
1968.54	113.541	36.9533	11
1969.08	105.075	32.6113	40
1970.17	83.9053	23.7373	40
1970.55	99.2348	23.9807	12
1972.24	99.4403	5.63698	8
1972.62	85.8716	26.2038	8
1977.4	84.8698	21.5462	11
1983.39	92.0858	24.9527	5
1987.47	122.278	34.2758	12
1991.71	90.8736	25.2278	11
1997.09	152.653	37.0483	43
2002.54	68.5126	19.6131	21
2008.08	65.7471	18.9496	11
2009.01	118.913	16.9681	40
2012.55	110.762	21.3336	18
2013.31	109.277	30.9645	7
2013.63	105.184	24.1596	12
2014.01	38.0874	8.58674	8
2024.01	74.6503	21.0717	6
2025.86	91.7096	15.0026	11
2028.09	94.8117	18.0469	11
2032.24	109.965	29.3897	36
2034.24	104.579	32.5434	13
2035.17	94.1575	27.3289	40
2036.31	112.994	19.2146	18
2036.31	81.4607	19.1573	29
2041.16	113.009	23.7913	5
2042.08	71.9968	19.5943	21
2042.24	72.637	20.7511	49
2042.24	96.7346	27.6157	12
2049.7	102.497	27.1059	23
2054.16	79.5823	12.5381	21
2055.47	104.49	31.238	7
2056.16	116.489	15.9039	40
2058.01	111.623	23.4915	40
2060.85	72.7218	21.9681	21
2061.17	64.9963	21.1119	32
2063.62	106.593	22.432	23
2064.7	67.4017	15.5317	49
2065.47	100.316	23.3654	12
2070.25	94.3129	18.2722	11
2071.55	72.774	20.512	6
2071.78	84.3735	15.4684	29
2077.55	84.0573	27.6521	43
2082.16	83.65	24.8637	32
2082.55	95.7254	29.7854	43
2082.93	94.9344	25.7426	11
2084.78	114.605	20.8195	12
2088.7	98.4517	22.2612	23
2089.01	158.758	40.1499	43
2089.24	104.829	32.5502	40
2090.93	112.847	36.9701	14
2092.55	114.525	20.9872	22
2094.08	82.127	22.8525	23
2096.47	79.4484	13.4665	49
2097.78	122.098	34.2123	12
2099.08	90.4681	23.003	11
2102.62	90.8688	23.8996	14
2107.08	95.6588	21.9914	23
2111.32	99.0565	12.73	15
2112.08	108.501	20.2936	23
2113.93	128.4	16.2775	12
2117.09	99.9204	30.8947	32
2119.48	108.445	26.6026	22
2119.54	106.478	31.3179	36
2121.77	103.925	15.7926	36
2123.4	128.447	41.0369	43
[truncated: 9,358 more rows]
